# Supplementary material for: Comparative Genome Analysis of Lactobacillus rhamnosus Clinical Isolates from Initial Stages of Dental Pulp Infection: Identification of a New Exopolysaccharide Cluster
Source: PLoS One. 2014 Mar 14;9(3):e90643. doi: 10.1371/journal.pone.0090643 (PMC3954586; doi:10.1371/journal.pone.0090643)
Supplement: Table S4 — Genes from the reference L. rhamnosus strain Lc705 not present in both assemblies. (XLS) [file pone.0090643.s005.xls]

## Sheet: Sheet1
Table S4 Genes from the reference L. rhamnosus strain Lc705 not present in both assemblies.
gi|258509942|ref|YP_003175605.1|	predicted ORF [Lactobacillus rhamnosus Lc 705]
gi|258509943|ref|YP_003175606.1|	predicted ORF [Lactobacillus rhamnosus Lc 705]
gi|258509944|ref|YP_003175607.1|	hypothetical protein pLC705_00004 [Lactobacillus rhamnosus Lc 705]
gi|258509945|ref|YP_003175608.1|	predicted ORF [Lactobacillus rhamnosus Lc 705]
gi|258509946|ref|YP_003175609.1|	replication protein A2 [Lactobacillus rhamnosus Lc 705]
gi|258509947|ref|YP_003175610.1|	hypothetical protein pLC705_00007 [Lactobacillus rhamnosus Lc 705]
gi|258509948|ref|YP_003175611.1|	hypothetical protein pLC705_00008 [Lactobacillus rhamnosus Lc 705]
gi|258509949|ref|YP_003175612.1|	hypothetical protein pLC705_00009 [Lactobacillus rhamnosus Lc 705]
gi|258509950|ref|YP_003175613.1|	hypothetical protein pLC705_00010 [Lactobacillus rhamnosus Lc 705]
gi|258509952|ref|YP_003175615.1|	hypothetical protein pLC705_00012 [Lactobacillus rhamnosus Lc 705]
gi|258509953|ref|YP_003175616.1|	predicted ORF [Lactobacillus rhamnosus Lc 705]
gi|258509954|ref|YP_003175617.1|	predicted ORF [Lactobacillus rhamnosus Lc 705]
gi|258509955|ref|YP_003175618.1|	predicted ORF [Lactobacillus rhamnosus Lc 705]
gi|258509956|ref|YP_003175619.1|	predicted ORF [Lactobacillus rhamnosus Lc 705]
gi|258509957|ref|YP_003175620.1|	predicted ORF [Lactobacillus rhamnosus Lc 705]
gi|258509958|ref|YP_003175621.1|	transposase, IS111A/IS1328/IS1533/IS116/IS110/IS902 [Lactobacillus rhamnosus Lc 705]
gi|258509959|ref|YP_003175622.1|	hypothetical protein pLC705_00019 [Lactobacillus rhamnosus Lc 705]
gi|258509960|ref|YP_003175623.1|	sortase (surface protein transpeptidase) [Lactobacillus rhamnosus Lc 705]
gi|258509961|ref|YP_003175624.1|	hypothetical protein pLC705_00021 [Lactobacillus rhamnosus Lc 705]
gi|258509963|ref|YP_003175626.1|	transposase, IS5 [Lactobacillus rhamnosus Lc 705]
gi|258509964|ref|YP_003175627.1|	PTS system, IIA component [Lactobacillus rhamnosus Lc 705]
gi|258509965|ref|YP_003175628.1|	PTS system, fructose-specific IIA component [Lactobacillus rhamnosus Lc 705]
gi|258509966|ref|YP_003175629.1|	PTS system, fructose-specific IIBC component [Lactobacillus rhamnosus Lc 705]
gi|258509967|ref|YP_003175630.1|	PTS system, fructose-specific IIC component [Lactobacillus rhamnosus Lc 705]
gi|258509968|ref|YP_003175631.1|	glycosyl hydrolase, family 38 [Lactobacillus rhamnosus Lc 705]
gi|258509969|ref|YP_003175632.1|	glucose uptake protein [Lactobacillus rhamnosus Lc 705]
gi|258509970|ref|YP_003175633.1|	transposase, IS5 [Lactobacillus rhamnosus Lc 705]
gi|258509971|ref|YP_003175634.1|	transposase [Lactobacillus rhamnosus Lc 705]
gi|258509972|ref|YP_003175635.1|	transposase, tnp4 [Lactobacillus rhamnosus Lc 705]
gi|258509975|ref|YP_003175638.1|	HsdS [Lactobacillus rhamnosus Lc 705]
gi|258509976|ref|YP_003175639.1|	Type I restriction modification system protein HsdMI, M subunit [Lactobacillus rhamnosus Lc 705]
gi|258509977|ref|YP_003175640.1|	type I restriction-modification system restrict [Lactobacillus rhamnosus Lc 705]
gi|258509978|ref|YP_003175641.1|	predicted ORF [Lactobacillus rhamnosus Lc 705]
gi|258509979|ref|YP_003175642.1|	cysteine synthase (beta-pyrazolylalanine synthase) (beta-PA/CSase) (L-mimosine synthase) (O-acetylserine sulfhydrylase) (CSase) (OAS-TL) [Lactobacillus rhamnosus Lc 705]
gi|258509981|ref|YP_003175644.1|	serine O-acetyltransferase [Lactobacillus rhamnosus Lc 705]
gi|258509982|ref|YP_003175645.1|	transposase, tnp4 [Lactobacillus rhamnosus Lc 705]
gi|258509983|ref|YP_003175646.1|	transposase, IS1480 [Lactobacillus rhamnosus Lc 705]
gi|258509984|ref|YP_003175647.1|	putative glucose uptake protein glcU [Lactobacillus rhamnosus Lc 705]
gi|258509985|ref|YP_003175648.1|	predicted ORF [Lactobacillus rhamnosus Lc 705]
gi|258509986|ref|YP_003175649.1|	predicted ORF [Lactobacillus rhamnosus Lc 705]
gi|258509987|ref|YP_003175650.1|	transposase, IS1480b [Lactobacillus rhamnosus Lc 705]
gi|258509989|ref|YP_003175652.1|	beta-galactosidase, large subunit / lactase, large subunit [Lactobacillus rhamnosus Lc 705]
gi|258509990|ref|YP_003175653.1|	beta-galactosidase, small subunit / lactase, small subunit [Lactobacillus rhamnosus Lc 705]
gi|258509991|ref|YP_003175654.1|	alpha-galactosidase [Lactobacillus rhamnosus Lc 705]
gi|258509992|ref|YP_003175655.1|	transposase, tnp4 [Lactobacillus rhamnosus Lc 705]
gi|258509993|ref|YP_003175656.1|	transposase, IS4 [Lactobacillus rhamnosus Lc 705]
gi|258509997|ref|YP_003175660.1|	predicted ORF [Lactobacillus rhamnosus Lc 705]
gi|258509998|ref|YP_003175661.1|	transposase, tnp4 [Lactobacillus rhamnosus Lc 705]
gi|258509999|ref|YP_003175662.1|	transposase [Lactobacillus rhamnosus Lc 705]
gi|258510000|ref|YP_003175663.1|	transposase, IS5 [Lactobacillus rhamnosus Lc 705]
gi|258510006|ref|YP_003175669.1|	predicted ORF [Lactobacillus rhamnosus Lc 705]
gi|258510007|ref|YP_003175670.1|	transposase, IS1480 [Lactobacillus rhamnosus Lc 705]
gi|258510008|ref|YP_003175671.1|	predicted ORF [Lactobacillus rhamnosus Lc 705]
gi|258510009|ref|YP_003175672.1|	transposase, IS1480 [Lactobacillus rhamnosus Lc 705]
gi|258510010|ref|YP_003175673.1|	predicted ORF [Lactobacillus rhamnosus Lc 705]
gi|258510011|ref|YP_003175674.1|	Resolvase, N-terminal:Resolvase helix-turn-helix region / Recombinase, DNA invertase Pin related proteins [Lactobacillus rhamnosus Lc 705]
gi|258510012|ref|YP_003175675.1|	transposase, IS30 [Lactobacillus rhamnosus Lc 705]
gi|258510013|ref|YP_003175676.1|	beta-N-acetylhexosaminidase [Lactobacillus rhamnosus Lc 705]
gi|258510014|ref|YP_003175677.1|	predicted ORF [Lactobacillus rhamnosus Lc 705]
gi|258510016|ref|YP_003175679.1|	predicted ORF [Lactobacillus rhamnosus Lc 705]
gi|258510017|ref|YP_003175680.1|	transposase, tnp4 [Lactobacillus rhamnosus Lc 705]
gi|258510018|ref|YP_003175681.1|	transposase, IS1480 [Lactobacillus rhamnosus Lc 705]
gi|258510019|ref|YP_003175682.1|	hypothetical protein pLC705_00079 [Lactobacillus rhamnosus Lc 705]
gi|258538194|ref|YP_003172693.1|	hypothetical protein LC705_00003 [Lactobacillus rhamnosus Lc 705]
gi|258538268|ref|YP_003172767.1|	PTS system transporter subunit IICB [Lactobacillus rhamnosus Lc 705]
gi|258538269|ref|YP_003172768.1|	PTS system transporter subunit IIA [Lactobacillus rhamnosus Lc 705]
gi|258538270|ref|YP_003172769.1|	alpha-mannosidase [Lactobacillus rhamnosus Lc 705]
gi|258538271|ref|YP_003172770.1|	hypothetical protein LC705_00080 [Lactobacillus rhamnosus Lc 705]
gi|258538272|ref|YP_003172771.1|	beta-glucosidase [Lactobacillus rhamnosus Lc 705]
gi|258538274|ref|YP_003172773.1|	ROK family protein [Lactobacillus rhamnosus Lc 705]
gi|258538289|ref|YP_003172788.1|	dTDP-4-dehydrorhamnose 3,5-epimerase [Lactobacillus rhamnosus Lc 705]
gi|258538327|ref|YP_003172826.1|	transcriptional regulator xre family [Lactobacillus rhamnosus Lc 705]
gi|258538328|ref|YP_003172827.1|	hypothetical protein LC705_00137 [Lactobacillus rhamnosus Lc 705]
gi|258538329|ref|YP_003172828.1|	ABC transporter ATPase [Lactobacillus rhamnosus Lc 705]
gi|258538330|ref|YP_003172829.1|	ABC transporter permease [Lactobacillus rhamnosus Lc 705]
gi|258538332|ref|YP_003172831.1|	hypothetical protein LC705_00141 [Lactobacillus rhamnosus Lc 705]
gi|258538333|ref|YP_003172832.1|	hypothetical protein LC705_00142 [Lactobacillus rhamnosus Lc 705]
gi|258538378|ref|YP_003172877.1|	hypothetical protein LC705_00187 [Lactobacillus rhamnosus Lc 705]
gi|258538379|ref|YP_003172878.1|	hypothetical protein LC705_00188 [Lactobacillus rhamnosus Lc 705]
gi|258538380|ref|YP_003172879.1|	hypothetical protein LC705_00189 [Lactobacillus rhamnosus Lc 705]
gi|258538381|ref|YP_003172880.1|	hypothetical protein LC705_00190 [Lactobacillus rhamnosus Lc 705]
gi|258538382|ref|YP_003172881.1|	ABC transporter ATPase [Lactobacillus rhamnosus Lc 705]
gi|258538541|ref|YP_003173040.1|	hypothetical protein LC705_00350 [Lactobacillus rhamnosus Lc 705]
gi|258538542|ref|YP_003173041.1|	peptidase S54, rhomboid [Lactobacillus rhamnosus Lc 705]
gi|258538577|ref|YP_003173076.1|	PTS system transporter subunit IIA [Lactobacillus rhamnosus Lc 705]
gi|258538578|ref|YP_003173077.1|	PTS system transporter subunit IIB [Lactobacillus rhamnosus Lc 705]
gi|258538579|ref|YP_003173078.1|	PTS system ascorbate-specific transporter subunit IIC [Lactobacillus rhamnosus Lc 705]
gi|258538580|ref|YP_003173079.1|	hypothetical protein LC705_00389 [Lactobacillus rhamnosus Lc 705]
gi|258538581|ref|YP_003173080.1|	fructose-bisphosphate aldolase [Lactobacillus rhamnosus Lc 705]
gi|258538582|ref|YP_003173081.1|	kinase [Lactobacillus rhamnosus Lc 705]
gi|258538583|ref|YP_003173082.1|	inosine-uridine preferring nucleoside hydrolase [Lactobacillus rhamnosus Lc 705]
gi|258538584|ref|YP_003173083.1|	C4-dicarboxylate transporter [Lactobacillus rhamnosus Lc 705]
gi|258538585|ref|YP_003173084.1|	GNAT family acetyltransferase protein [Lactobacillus rhamnosus Lc 705]
gi|258538586|ref|YP_003173085.1|	transcriptional regulator GntR family [Lactobacillus rhamnosus Lc 705]
gi|258538587|ref|YP_003173086.1|	DeoC/FbaB family aldolase [Lactobacillus rhamnosus Lc 705]
gi|258538588|ref|YP_003173087.1|	glycerol uptake operon antiterminator [Lactobacillus rhamnosus Lc 705]
gi|258538589|ref|YP_003173088.1|	L-xylulose kinase [Lactobacillus rhamnosus Lc 705]
gi|258538590|ref|YP_003173089.1|	3-oxoacyl-[acyl-carrier-protein] reductase [Lactobacillus rhamnosus Lc 705]
gi|258538591|ref|YP_003173090.1|	D-isomer specific 2-hydroxyacid dehydrogenase [Lactobacillus rhamnosus Lc 705]
gi|258538592|ref|YP_003173091.1|	PTS system galactitol-specific transporter subunit IIC [Lactobacillus rhamnosus Lc 705]
gi|258538593|ref|YP_003173092.1|	transcriptional antiterminator, BglG family [Lactobacillus rhamnosus Lc 705]
gi|258538595|ref|YP_003173094.1|	PTS system fructose-specfic transporter subunit IIABC [Lactobacillus rhamnosus Lc 705]
gi|258538596|ref|YP_003173095.1|	L-sorbose 1-phosphate reductase [Lactobacillus rhamnosus Lc 705]
gi|258538597|ref|YP_003173096.1|	sorbitol operon transcriptional regulator [Lactobacillus rhamnosus Lc 705]
gi|258538599|ref|YP_003173098.1|	PTS system sorbose-specific transporter subunit IIA [Lactobacillus rhamnosus Lc 705]
gi|258538600|ref|YP_003173099.1|	PTS system sorbose-specific transporter subunit IIB [Lactobacillus rhamnosus Lc 705]
gi|258538601|ref|YP_003173100.1|	PTS system sorbose-specific transporter subunit IIC [Lactobacillus rhamnosus Lc 705]
gi|258538602|ref|YP_003173101.1|	PTS system sorbose-specific transporter subunit IID [Lactobacillus rhamnosus Lc 705]
gi|258538603|ref|YP_003173102.1|	D-fructose-1,6-biphosphate aldolase [Lactobacillus rhamnosus Lc 705]
gi|258538604|ref|YP_003173103.1|	sodium-dependent dicarboxylate transporter sdcs (Na/dicarboxylate symporter) [Lactobacillus rhamnosus Lc 705]
gi|258538605|ref|YP_003173104.1|	FAD dependent oxidoreductase [Lactobacillus rhamnosus Lc 705]
gi|258538606|ref|YP_003173105.1|	transcriptional regulator LysR family [Lactobacillus rhamnosus Lc 705]
gi|258538611|ref|YP_003173110.1|	transcription Lacl family [Lactobacillus rhamnosus Lc 705]
gi|258538612|ref|YP_003173111.1|	MFS superfamily sugar specific permease [Lactobacillus rhamnosus Lc 705]
gi|258538613|ref|YP_003173112.1|	glycosyl hydrolase, group 13 [Lactobacillus rhamnosus Lc 705]
gi|258538615|ref|YP_003173114.1|	fumarate reductase flavoprotein subunit [Lactobacillus rhamnosus Lc 705]
gi|258538617|ref|YP_003173116.1|	PTS system galactitol-specific transporter subunit IIC [Lactobacillus rhamnosus Lc 705]
gi|258538618|ref|YP_003173117.1|	PTS system galactitol-specific transporter subunit IIB [Lactobacillus rhamnosus Lc 705]
gi|258538619|ref|YP_003173118.1|	PTS system galactitol-specific transporter subunit IIA [Lactobacillus rhamnosus Lc 705]
gi|258538621|ref|YP_003173120.1|	tagatose-6-phosphate kinase [Lactobacillus rhamnosus Lc 705]
gi|258538622|ref|YP_003173121.1|	transcriptional regulator RpiR family [Lactobacillus rhamnosus Lc 705]
gi|258538623|ref|YP_003173122.1|	PTS system transporter subunit IIA [Lactobacillus rhamnosus Lc 705]
gi|258538624|ref|YP_003173123.1|	PTS system transporter subunit IIC [Lactobacillus rhamnosus Lc 705]
gi|258538625|ref|YP_003173124.1|	PTS system transporter subunit IIB [Lactobacillus rhamnosus Lc 705]
gi|258538627|ref|YP_003173126.1|	HAD superfamily hydrolase [Lactobacillus rhamnosus Lc 705]
gi|258538629|ref|YP_003173128.1|	PTS system transporter subunit IIBC [Lactobacillus rhamnosus Lc 705]
gi|258538630|ref|YP_003173129.1|	transcriptional regulator RpiR family [Lactobacillus rhamnosus Lc 705]
gi|258538631|ref|YP_003173130.1|	hypothetical protein LC705_00440 [Lactobacillus rhamnosus Lc 705]
gi|258538632|ref|YP_003173131.1|	PTS system transporter subunit IIB [Lactobacillus rhamnosus Lc 705]
gi|258538634|ref|YP_003173133.1|	HAD superfamily hydrolase [Lactobacillus rhamnosus Lc 705]
gi|258538635|ref|YP_003173134.1|	transcriptional antiterminator, BglG family [Lactobacillus rhamnosus Lc 705]
gi|258538636|ref|YP_003173135.1|	PTS system beta-glucoside-specific transporter subunit IIABC [Lactobacillus rhamnosus Lc 705]
gi|258538637|ref|YP_003173136.1|	6-phospho-beta-glucosidase [Lactobacillus rhamnosus Lc 705]
gi|258538638|ref|YP_003173137.1|	BglG family transcription antiterminator [Lactobacillus rhamnosus Lc 705]
gi|258538639|ref|YP_003173138.1|	PTS system transporter subunit IIA [Lactobacillus rhamnosus Lc 705]
gi|258538644|ref|YP_003173143.1|	hypothetical protein LC705_00453 [Lactobacillus rhamnosus Lc 705]
gi|258538645|ref|YP_003173144.1|	hypothetical protein LC705_00454 [Lactobacillus rhamnosus Lc 705]
gi|258538646|ref|YP_003173145.1|	xylulokinase [Lactobacillus rhamnosus Lc 705]
gi|258538648|ref|YP_003173147.1|	hypothetical protein LC705_00457 [Lactobacillus rhamnosus Lc 705]
gi|258538649|ref|YP_003173148.1|	maltose-6'-phosphate glucosidase [Lactobacillus rhamnosus Lc 705]
gi|258538650|ref|YP_003173149.1|	hypothetical protein LC705_00459 [Lactobacillus rhamnosus Lc 705]
gi|258538651|ref|YP_003173150.1|	putative fructose-like phosphotransferase system subunit EIIA [Lactobacillus rhamnosus Lc 705]
gi|258538652|ref|YP_003173151.1|	putative PTS system transporter subunits IIBC [Lactobacillus rhamnosus Lc 705]
gi|258538653|ref|YP_003173152.1|	maltose regulon modulator malY [Lactobacillus rhamnosus Lc 705]
gi|258538654|ref|YP_003173153.1|	putative frv operon regulatory protein [Lactobacillus rhamnosus Lc 705]
gi|258538655|ref|YP_003173154.1|	phosphosugar isomerase [Lactobacillus rhamnosus Lc 705]
gi|258538656|ref|YP_003173155.1|	PTS system transporter subunit IIA [Lactobacillus rhamnosus Lc 705]
gi|258538657|ref|YP_003173156.1|	PTS system lactose/cellobiose-specific transporter subunit IIB [Lactobacillus rhamnosus Lc 705]
gi|258538658|ref|YP_003173157.1|	PTS system ascorbate-specific transporter subunit IIC [Lactobacillus rhamnosus Lc 705]
gi|258538659|ref|YP_003173158.1|	dihydrodipicolinate synthase [Lactobacillus rhamnosus Lc 705]
gi|258538660|ref|YP_003173159.1|	2-dehydro-3-deoxyphosphogluconate aldolase/4-hydroxy-2-oxoglutarate aldolase [Lactobacillus rhamnosus Lc 705]
gi|258538661|ref|YP_003173160.1|	BglG family transcription antiterminator/PtS system, subunit IIAB [Lactobacillus rhamnosus Lc 705]
gi|258538683|ref|YP_003173182.1|	metal ion ABC transporter periplasmic protein/surface antigen [Lactobacillus rhamnosus Lc 705]
gi|258538695|ref|YP_003173194.1|	hypothetical protein LC705_00504 [Lactobacillus rhamnosus Lc 705]
gi|258538696|ref|YP_003173195.1|	hypothetical protein LC705_00505 [Lactobacillus rhamnosus Lc 705]
gi|258538779|ref|YP_003173278.1|	transposase [Lactobacillus rhamnosus Lc 705]
gi|258538857|ref|YP_003173356.1|	transposase [Lactobacillus rhamnosus Lc 705]
gi|258538868|ref|YP_003173367.1|	hypothetical protein LC705_00677 [Lactobacillus rhamnosus Lc 705]
gi|258538869|ref|YP_003173368.1|	hypothetical protein LC705_00678 [Lactobacillus rhamnosus Lc 705]
gi|258538870|ref|YP_003173369.1|	phage-related integrase [Lactobacillus rhamnosus Lc 705]
gi|258538871|ref|YP_003173370.1|	transcriptional regulator [Lactobacillus rhamnosus Lc 705]
gi|258538872|ref|YP_003173371.1|	Cro/CI family transcriptional regulator [Lactobacillus rhamnosus Lc 705]
gi|258538873|ref|YP_003173372.1|	hypothetical protein LC705_00682 [Lactobacillus rhamnosus Lc 705]
gi|258538874|ref|YP_003173373.1|	hypothetical protein LC705_00683 [Lactobacillus rhamnosus Lc 705]
gi|258538880|ref|YP_003173379.1|	phage-related virulence-associated protein E [Lactobacillus rhamnosus Lc 705]
gi|258538881|ref|YP_003173380.1|	hypothetical protein LC705_00690 [Lactobacillus rhamnosus Lc 705]
gi|258538890|ref|YP_003173389.1|	transcriptional regulator [Lactobacillus rhamnosus Lc 705]
gi|258539026|ref|YP_003173525.1|	phage-related integrase [Lactobacillus rhamnosus Lc 705]
gi|258539027|ref|YP_003173526.1|	hypothetical protein LC705_00836 [Lactobacillus rhamnosus Lc 705]
gi|258539028|ref|YP_003173527.1|	hypothetical protein LC705_00837 [Lactobacillus rhamnosus Lc 705]
gi|258539029|ref|YP_003173528.1|	type I restriction enzyme, specificity protein [Lactobacillus rhamnosus Lc 705]
gi|258539030|ref|YP_003173529.1|	hypothetical protein LC705_00839 [Lactobacillus rhamnosus Lc 705]
gi|258539031|ref|YP_003173530.1|	phage-related Cro/CI family transcription regulator [Lactobacillus rhamnosus Lc 705]
gi|258539032|ref|YP_003173531.1|	phage-related Cro-like protein [Lactobacillus rhamnosus Lc 705]
gi|258539033|ref|YP_003173532.1|	phage-related antirepressor [Lactobacillus rhamnosus Lc 705]
gi|258539034|ref|YP_003173533.1|	hypothetical protein LC705_00843 [Lactobacillus rhamnosus Lc 705]
gi|258539035|ref|YP_003173534.1|	hypothetical protein LC705_00844 [Lactobacillus rhamnosus Lc 705]
gi|258539036|ref|YP_003173535.1|	hypothetical protein LC705_00845 [Lactobacillus rhamnosus Lc 705]
gi|258539045|ref|YP_003173544.1|	phage-related DNA-binding protein [Lactobacillus rhamnosus Lc 705]
gi|258539048|ref|YP_003173547.1|	hypothetical protein LC705_00857 [Lactobacillus rhamnosus Lc 705]
gi|258539049|ref|YP_003173548.1|	hypothetical protein LC705_00858 [Lactobacillus rhamnosus Lc 705]
gi|258539050|ref|YP_003173549.1|	hypothetical protein LC705_00859 [Lactobacillus rhamnosus Lc 705]
gi|258539051|ref|YP_003173550.1|	hypothetical protein LC705_00860 [Lactobacillus rhamnosus Lc 705]
gi|258539052|ref|YP_003173551.1|	hypothetical protein LC705_00861 [Lactobacillus rhamnosus Lc 705]
gi|258539053|ref|YP_003173552.1|	hypothetical protein LC705_00862 [Lactobacillus rhamnosus Lc 705]
gi|258539054|ref|YP_003173553.1|	hypothetical protein LC705_00863 [Lactobacillus rhamnosus Lc 705]
gi|258539056|ref|YP_003173555.1|	hypothetical protein LC705_00865 [Lactobacillus rhamnosus Lc 705]
gi|258539057|ref|YP_003173556.1|	hypothetical protein LC705_00866 [Lactobacillus rhamnosus Lc 705]
gi|258539058|ref|YP_003173557.1|	phage-related HNH endonuclease [Lactobacillus rhamnosus Lc 705]
gi|258539059|ref|YP_003173558.1|	hypothetical protein LC705_00868 [Lactobacillus rhamnosus Lc 705]
gi|258539060|ref|YP_003173559.1|	hypothetical protein LC705_00869 [Lactobacillus rhamnosus Lc 705]
gi|258539061|ref|YP_003173560.1|	phage-related terminase small subunit [Lactobacillus rhamnosus Lc 705]
gi|258539062|ref|YP_003173561.1|	phage-related terminase small subunit [Lactobacillus rhamnosus Lc 705]
gi|258539063|ref|YP_003173562.1|	phage-related terminase large subunit [Lactobacillus rhamnosus Lc 705]
gi|258539064|ref|YP_003173563.1|	hypothetical protein LC705_00873 [Lactobacillus rhamnosus Lc 705]
gi|258539065|ref|YP_003173564.1|	phage-related portal protein [Lactobacillus rhamnosus Lc 705]
gi|258539066|ref|YP_003173565.1|	phage-related prohead protein [Lactobacillus rhamnosus Lc 705]
gi|258539067|ref|YP_003173566.1|	phage-related major head protein [Lactobacillus rhamnosus Lc 705]
gi|258539068|ref|YP_003173567.1|	hypothetical protein LC705_00877 [Lactobacillus rhamnosus Lc 705]
gi|258539069|ref|YP_003173568.1|	hypothetical protein LC705_00878 [Lactobacillus rhamnosus Lc 705]
gi|258539070|ref|YP_003173569.1|	phage-related head-tail joining protein [Lactobacillus rhamnosus Lc 705]
gi|258539071|ref|YP_003173570.1|	hypothetical protein LC705_00880 [Lactobacillus rhamnosus Lc 705]
gi|258539072|ref|YP_003173571.1|	phage-related head-to-tail joining protein [Lactobacillus rhamnosus Lc 705]
gi|258539073|ref|YP_003173572.1|	phage-related major tail protein [Lactobacillus rhamnosus Lc 705]
gi|258539074|ref|YP_003173573.1|	hypothetical protein LC705_00883 [Lactobacillus rhamnosus Lc 705]
gi|258539075|ref|YP_003173574.1|	hypothetical protein LC705_00884 [Lactobacillus rhamnosus Lc 705]
gi|258539076|ref|YP_003173575.1|	phage-related tail component [Lactobacillus rhamnosus Lc 705]
gi|258539077|ref|YP_003173576.1|	phage-related tail-host interaction protein [Lactobacillus rhamnosus Lc 705]
gi|258539080|ref|YP_003173579.1|	hypothetical protein LC705_00889 [Lactobacillus rhamnosus Lc 705]
gi|258539082|ref|YP_003173581.1|	phage-related endolysin [Lactobacillus rhamnosus Lc 705]
gi|258539190|ref|YP_003173689.1|	transposase [Lactobacillus rhamnosus Lc 705]
gi|258539222|ref|YP_003173721.1|	hypothetical protein LC705_01031 [Lactobacillus rhamnosus Lc 705]
gi|258539223|ref|YP_003173722.1|	hypothetical protein LC705_01032 [Lactobacillus rhamnosus Lc 705]
gi|258539254|ref|YP_003173753.1|	hypothetical protein LC705_01063 [Lactobacillus rhamnosus Lc 705]
gi|258539257|ref|YP_003173756.1|	hypothetical protein LC705_01066 [Lactobacillus rhamnosus Lc 705]
gi|258539259|ref|YP_003173758.1|	phage-related virulence-associated protein E [Lactobacillus rhamnosus Lc 705]
gi|258539330|ref|YP_003173829.1|	6-phospho-beta-glucosidase [Lactobacillus rhamnosus Lc 705]
gi|258539360|ref|YP_003173859.1|	hypothetical protein LC705_01169 [Lactobacillus rhamnosus Lc 705]
gi|258539361|ref|YP_003173860.1|	hypothetical protein LC705_01170 [Lactobacillus rhamnosus Lc 705]
gi|258539362|ref|YP_003173861.1|	hypothetical protein LC705_01171 [Lactobacillus rhamnosus Lc 705]
gi|258539363|ref|YP_003173862.1|	hypothetical protein LC705_01172 [Lactobacillus rhamnosus Lc 705]
gi|258539364|ref|YP_003173863.1|	hypothetical protein LC705_01173 [Lactobacillus rhamnosus Lc 705]
gi|258539445|ref|YP_003173944.1|	hypothetical protein LC705_01254 [Lactobacillus rhamnosus Lc 705]
gi|258539452|ref|YP_003173951.1|	GNAT family acetyltransferase protein [Lactobacillus rhamnosus Lc 705]
gi|258539457|ref|YP_003173956.1|	cytosine-specific methyltransferase [Lactobacillus rhamnosus Lc 705]
gi|258539458|ref|YP_003173957.1|	hypothetical protein LC705_01267 [Lactobacillus rhamnosus Lc 705]
gi|258539459|ref|YP_003173958.1|	helicase domain-containing protein [Lactobacillus rhamnosus Lc 705]
gi|258539460|ref|YP_003173959.1|	hypothetical protein LC705_01269 [Lactobacillus rhamnosus Lc 705]
gi|258539613|ref|YP_003174112.1|	hypothetical protein LC705_01422 [Lactobacillus rhamnosus Lc 705]
gi|258539614|ref|YP_003174113.1|	hypothetical protein LC705_01423 [Lactobacillus rhamnosus Lc 705]
gi|258539615|ref|YP_003174114.1|	hypothetical protein LC705_01424 [Lactobacillus rhamnosus Lc 705]
gi|258539757|ref|YP_003174256.1|	oxidoreductase [Lactobacillus rhamnosus Lc 705]
gi|258539760|ref|YP_003174259.1|	hypothetical protein LC705_01569 [Lactobacillus rhamnosus Lc 705]
gi|258539761|ref|YP_003174260.1|	cell surface protein [Lactobacillus rhamnosus Lc 705]
gi|258539762|ref|YP_003174261.1|	hypothetical protein LC705_01571 [Lactobacillus rhamnosus Lc 705]
gi|258539763|ref|YP_003174262.1|	membrane protein [Lactobacillus rhamnosus Lc 705]
gi|258539764|ref|YP_003174263.1|	hypothetical protein LC705_01573 [Lactobacillus rhamnosus Lc 705]
gi|258539765|ref|YP_003174264.1|	hypothetical protein LC705_01574 [Lactobacillus rhamnosus Lc 705]
gi|258539919|ref|YP_003174418.1|	stage V sporulation protein K [Lactobacillus rhamnosus Lc 705]
gi|258539920|ref|YP_003174419.1|	hypothetical protein LC705_01729 [Lactobacillus rhamnosus Lc 705]
gi|258539921|ref|YP_003174420.1|	hypothetical protein LC705_01730 [Lactobacillus rhamnosus Lc 705]
gi|258539922|ref|YP_003174421.1|	hypothetical protein LC705_01731 [Lactobacillus rhamnosus Lc 705]
gi|258540106|ref|YP_003174605.1|	hypothetical protein LC705_01915 [Lactobacillus rhamnosus Lc 705]
gi|258540119|ref|YP_003174618.1|	hypothetical protein LC705_01928 [Lactobacillus rhamnosus Lc 705]
gi|258540120|ref|YP_003174619.1|	ABC transporter ATPase [Lactobacillus rhamnosus Lc 705]
gi|258540132|ref|YP_003174631.1|	aminoglycoside phosphotransferase [Lactobacillus rhamnosus Lc 705]
gi|258540137|ref|YP_003174636.1|	transcriptional regulator xre family [Lactobacillus rhamnosus Lc 705]
gi|258540138|ref|YP_003174637.1|	C-terminus restriction endonuclease Mrr [Lactobacillus rhamnosus Lc 705]
gi|258540139|ref|YP_003174638.1|	hypothetical protein LC705_01948 [Lactobacillus rhamnosus Lc 705]
gi|258540140|ref|YP_003174639.1|	hypothetical protein LC705_01949 [Lactobacillus rhamnosus Lc 705]
gi|258540141|ref|YP_003174640.1|	transcription regulator [Lactobacillus rhamnosus Lc 705]
gi|258540142|ref|YP_003174641.1|	hypothetical protein LC705_01951 [Lactobacillus rhamnosus Lc 705]
gi|258540143|ref|YP_003174642.1|	hypothetical protein LC705_01952 [Lactobacillus rhamnosus Lc 705]
gi|258540144|ref|YP_003174643.1|	hypothetical protein LC705_01953 [Lactobacillus rhamnosus Lc 705]
gi|258540145|ref|YP_003174644.1|	hypothetical protein LC705_01954 [Lactobacillus rhamnosus Lc 705]
gi|258540146|ref|YP_003174645.1|	abi-alpha protein [Lactobacillus rhamnosus Lc 705]
gi|258540147|ref|YP_003174646.1|	hypothetical protein LC705_01956 [Lactobacillus rhamnosus Lc 705]
gi|258540148|ref|YP_003174647.1|	hypothetical protein LC705_01957 [Lactobacillus rhamnosus Lc 705]
gi|258540149|ref|YP_003174648.1|	abortive phage resistance protein [Lactobacillus rhamnosus Lc 705]
gi|258540228|ref|YP_003174727.1|	dTDP-4-dehydrorhamnose reductase [Lactobacillus rhamnosus Lc 705]
gi|258540229|ref|YP_003174728.1|	dTDP-glucose 4,6-dehydratase [Lactobacillus rhamnosus Lc 705]
gi|258540230|ref|YP_003174729.1|	dTDP-4-dehydrorhamnose 3,5-epimerase [Lactobacillus rhamnosus Lc 705]
gi|258540231|ref|YP_003174730.1|	glucose-1-phosphate thymidylyltransferase [Lactobacillus rhamnosus Lc 705]
gi|258540232|ref|YP_003174731.1|	exopolysacharide protein Wzm [Lactobacillus rhamnosus Lc 705]
gi|258540233|ref|YP_003174732.1|	exopolysacharide-like glycosyl transferase WelJ [Lactobacillus rhamnosus Lc 705]
gi|258540234|ref|YP_003174733.1|	exopolysacharide protein Wzy [Lactobacillus rhamnosus Lc 705]
gi|258540235|ref|YP_003174734.1|	alpha-L-Rha alpha-1,3-L-rhamnosyltransferase [Lactobacillus rhamnosus Lc 705]
gi|258540236|ref|YP_003174735.1|	exopolysacharide protein glycosyl transferase WelH [Lactobacillus rhamnosus Lc 705]
gi|258540237|ref|YP_003174736.1|	exopolysacharide protein glycosyl transferase WelG [Lactobacillus rhamnosus Lc 705]
gi|258540238|ref|YP_003174737.1|	exopolysacharide protein glycosyl transferase WelF [Lactobacillus rhamnosus Lc 705]
gi|258540239|ref|YP_003174738.1|	exopolysacharide protein Wzx [Lactobacillus rhamnosus Lc 705]
gi|258540274|ref|YP_003174773.1|	hypothetical protein LC705_02083 [Lactobacillus rhamnosus Lc 705]
gi|258540279|ref|YP_003174778.1|	type I restriction-modification system specificity subunit [Lactobacillus rhamnosus Lc 705]
gi|258540280|ref|YP_003174779.1|	phage-related integrase [Lactobacillus rhamnosus Lc 705]
gi|258540281|ref|YP_003174780.1|	hypothetical protein LC705_02090 [Lactobacillus rhamnosus Lc 705]
gi|258540282|ref|YP_003174781.1|	type I restriction-modification system, M subunit [Lactobacillus rhamnosus Lc 705]
gi|258540283|ref|YP_003174782.1|	type I site-specific restriction-modification system, R subunit [Lactobacillus rhamnosus Lc 705]
gi|258540314|ref|YP_003174813.1|	hypothetical protein LC705_02123 [Lactobacillus rhamnosus Lc 705]
gi|258540315|ref|YP_003174814.1|	hypothetical protein LC705_02124 [Lactobacillus rhamnosus Lc 705]
gi|258540316|ref|YP_003174815.1|	hypothetical protein LC705_02125 [Lactobacillus rhamnosus Lc 705]
gi|258540317|ref|YP_003174816.1|	glycosyl transferase group 2 [Lactobacillus rhamnosus Lc 705]
gi|258540318|ref|YP_003174817.1|	hypothetical protein LC705_02127 [Lactobacillus rhamnosus Lc 705]
gi|258540319|ref|YP_003174818.1|	hypothetical protein LC705_02128 [Lactobacillus rhamnosus Lc 705]
gi|258540320|ref|YP_003174819.1|	hypothetical protein LC705_02129 [Lactobacillus rhamnosus Lc 705]
gi|258540321|ref|YP_003174820.1|	hypothetical protein LC705_02130 [Lactobacillus rhamnosus Lc 705]
gi|258540322|ref|YP_003174821.1|	diguanylate cyclase [Lactobacillus rhamnosus Lc 705]
gi|258540323|ref|YP_003174822.1|	hypothetical protein LC705_02132 [Lactobacillus rhamnosus Lc 705]
gi|258540325|ref|YP_003174824.1|	C-di-GMP-specific phosphodiesterase [Lactobacillus rhamnosus Lc 705]
gi|258540496|ref|YP_003174995.1|	hypothetical protein LC705_02305 [Lactobacillus rhamnosus Lc 705]
gi|258540497|ref|YP_003174996.1|	hypothetical protein LC705_02306 [Lactobacillus rhamnosus Lc 705]
gi|258540498|ref|YP_003174997.1|	transcriptional regulator xre family [Lactobacillus rhamnosus Lc 705]
gi|258540518|ref|YP_003175017.1|	multidrug ABC transporter ATPase and permease [Lactobacillus rhamnosus Lc 705]
gi|258540542|ref|YP_003175041.1|	MFS superfamily transporter [Lactobacillus rhamnosus Lc 705]
gi|258540543|ref|YP_003175042.1|	uridine phosphorylase [Lactobacillus rhamnosus Lc 705]
gi|258540544|ref|YP_003175043.1|	MFS superfamily transporter [Lactobacillus rhamnosus Lc 705]
gi|258540545|ref|YP_003175044.1|	sugar diacid utilization regulator [Lactobacillus rhamnosus Lc 705]
gi|258540632|ref|YP_003175131.1|	transposase [Lactobacillus rhamnosus Lc 705]
gi|258540688|ref|YP_003175187.1|	hypothetical protein LC705_02497 [Lactobacillus rhamnosus Lc 705]
gi|258540689|ref|YP_003175188.1|	hypothetical protein LC705_02498 [Lactobacillus rhamnosus Lc 705]
gi|258540809|ref|YP_003175308.1|	MFS superfamily transporter [Lactobacillus rhamnosus Lc 705]
gi|258540847|ref|YP_003175346.1|	3-octaprenyl-4-hydroxybenzoate carboxy-lyase [Lactobacillus rhamnosus Lc 705]
gi|258540848|ref|YP_003175347.1|	3-octaprenyl-4-hydroxybenzoate carboxy-lyase [Lactobacillus rhamnosus Lc 705]
gi|258540849|ref|YP_003175348.1|	sodium/sulphate symporter [Lactobacillus rhamnosus Lc 705]
gi|258540850|ref|YP_003175349.1|	transcriptional regulator LysR family [Lactobacillus rhamnosus Lc 705]
gi|258540851|ref|YP_003175350.1|	hypothetical protein LC705_02660 [Lactobacillus rhamnosus Lc 705]
gi|258540855|ref|YP_003175354.1|	hypothetical protein LC705_02664 [Lactobacillus rhamnosus Lc 705]
gi|258540856|ref|YP_003175355.1|	PTS system galactitol-specific transporter subunit IIC [Lactobacillus rhamnosus Lc 705]
gi|258540857|ref|YP_003175356.1|	PTS system galactitol-specific transporter subunit IIB [Lactobacillus rhamnosus Lc 705]
gi|258540858|ref|YP_003175357.1|	PTS system galactitol-specific transporter subunit IIA [Lactobacillus rhamnosus Lc 705]
gi|258540859|ref|YP_003175358.1|	fucose operon repressor, DeoR family [Lactobacillus rhamnosus Lc 705]
gi|258540860|ref|YP_003175359.1|	hypothetical protein LC705_02669 [Lactobacillus rhamnosus Lc 705]
gi|258540887|ref|YP_003175386.1|	polysaccharide lyase family 8 [Lactobacillus rhamnosus Lc 705]
gi|258540888|ref|YP_003175387.1|	family 36 glycoside hydrolase [Lactobacillus rhamnosus Lc 705]
gi|258540889|ref|YP_003175388.1|	PTS system mannose-specific transporter subunit IIB [Lactobacillus rhamnosus Lc 705]
gi|258540890|ref|YP_003175389.1|	PTS system mannose-specific transporter subunit IID [Lactobacillus rhamnosus Lc 705]
gi|258540891|ref|YP_003175390.1|	PTS system mannose-specific transporter subunit IIC [Lactobacillus rhamnosus Lc 705]
gi|258540892|ref|YP_003175391.1|	PTS system fructose-specific transporter subunit IIA [Lactobacillus rhamnosus Lc 705]
gi|258540893|ref|YP_003175392.1|	arabinose operon transcriptional regulator [Lactobacillus rhamnosus Lc 705]
gi|258540917|ref|YP_003175416.1|	prevent-host-death family protein [Lactobacillus rhamnosus Lc 705]
gi|258540918|ref|YP_003175417.1|	addiction module toxin, Txe/YoeB family [Lactobacillus rhamnosus Lc 705]
gi|258540961|ref|YP_003175460.1|	aldo/keto reductase family oxidoreductase [Lactobacillus rhamnosus Lc 705]
gi|258540962|ref|YP_003175461.1|	MerR family transcriptional regulator [Lactobacillus rhamnosus Lc 705]
gi|258540966|ref|YP_003175465.1|	drug efflux ABC transporter ATPase/permease [Lactobacillus rhamnosus Lc 705]
gi|258540982|ref|YP_003175481.1|	family 43 glycoside hydrolase [Lactobacillus rhamnosus Lc 705]
gi|258540983|ref|YP_003175482.1|	oligogalacturonide transporter [Lactobacillus rhamnosus Lc 705]
gi|258540984|ref|YP_003175483.1|	hypothetical protein LC705_02793 [Lactobacillus rhamnosus Lc 705]
gi|258541050|ref|YP_003175549.1|	NAD-dependent malic enzyme [Lactobacillus rhamnosus Lc 705]
gi|258541051|ref|YP_003175550.1|	citrate carrier protein [Lactobacillus rhamnosus Lc 705]
gi|258541052|ref|YP_003175551.1|	two component sensor transduction histidine kinase [Lactobacillus rhamnosus Lc 705]
gi|258541053|ref|YP_003175552.1|	two-component response regulator [Lactobacillus rhamnosus Lc 705]
gi|258541055|ref|YP_003175554.1|	D-isomer specific 2-hydroxyacid dehydrogenase, NAD-binding [Lactobacillus rhamnosus Lc 705]
