# Supplementary material for: Comparative Genome Analysis of Lactobacillus rhamnosus Clinical Isolates from Initial Stages of Dental Pulp Infection: Identification of a New Exopolysaccharide Cluster
Source: PLoS One. 2014 Mar 14;9(3):e90643. doi: 10.1371/journal.pone.0090643 (PMC3954586; doi:10.1371/journal.pone.0090643)
Supplement: Table S5 — New genes present in L. rhamnosus LRHMDP2 (a) and L. rhamnosus LRHMDP3 (b). (XLS) [file pone.0090643.s006.xls]

## Sheet: a.
Table S5 New genes present in L. rhamnosus LRHMDP2 (a) and L. rhamnosus LRHMDP3 (b)
a.
gi|411186758|gb|EKS53880.1|	Alanine racemase [Lactobacillus rhamnosus LRHMDP2]
gi|411183264|gb|EKS50403.1|	Bacteriocin prepeptide or inducing factor for bacteriocin synthesis [Lactobacillus rhamnosus LRHMDP2]
gi|411186858|gb|EKS53980.1|	Beta-glucosidase / 6-phospho-beta-glucosidase [Lactobacillus rhamnosus LRHMDP2]
gi|411182544|gb|EKS49691.1|	Beta-glucoside bgl operon antiterminator, BglG family [Lactobacillus rhamnosus LRHMDP2]
gi|411181363|gb|EKS48543.1|	Cell wall surface anchor family protein putative [Lactobacillus rhamnosus LRHMDP2]
gi|411181353|gb|EKS48533.1|	DNA-damage-inducible protein [Lactobacillus rhamnosus LRHMDP2]
gi|411181357|gb|EKS48537.1|	DNA-damage-inducible protein J [Lactobacillus rhamnosus LRHMDP2]
gi|411184209|gb|EKS51343.1|	Ferric iron ABC transporter iron-binding protein [Lactobacillus rhamnosus LRHMDP2]
gi|411184211|gb|EKS51345.1|	Ferric iron ABC transporter permease protein [Lactobacillus rhamnosus LRHMDP2]
gi|411186132|gb|EKS53257.1|	Glycosyl transferase group 2 family protein [Lactobacillus rhamnosus LRHMDP2]
gi|411184019|gb|EKS51153.1|	Glycosyltransferase [Lactobacillus rhamnosus LRHMDP2]
gi|411184020|gb|EKS51154.1|	Glycosyltransferase [Lactobacillus rhamnosus LRHMDP2]
gi|411184021|gb|EKS51155.1|	Glycosyltransferase [Lactobacillus rhamnosus LRHMDP2]
gi|411186135|gb|EKS53260.1|	Glycosyltransferase [Lactobacillus rhamnosus LRHMDP2]
gi|411185365|gb|EKS52493.1|	hypothetical protein LRHMDP2_1016 [Lactobacillus rhamnosus LRHMDP2]
gi|411185427|gb|EKS52555.1|	hypothetical protein LRHMDP2_1078 [Lactobacillus rhamnosus LRHMDP2]
gi|411185429|gb|EKS52557.1|	hypothetical protein LRHMDP2_1080 [Lactobacillus rhamnosus LRHMDP2]
gi|411185438|gb|EKS52566.1|	hypothetical protein LRHMDP2_1089 [Lactobacillus rhamnosus LRHMDP2]
gi|411185444|gb|EKS52572.1|	hypothetical protein LRHMDP2_1095 [Lactobacillus rhamnosus LRHMDP2]
gi|411185493|gb|EKS52621.1|	hypothetical protein LRHMDP2_1144 [Lactobacillus rhamnosus LRHMDP2]
gi|411185507|gb|EKS52635.1|	hypothetical protein LRHMDP2_1158 [Lactobacillus rhamnosus LRHMDP2]
gi|411185517|gb|EKS52645.1|	hypothetical protein LRHMDP2_1168 [Lactobacillus rhamnosus LRHMDP2]
gi|411185518|gb|EKS52646.1|	hypothetical protein LRHMDP2_1169 [Lactobacillus rhamnosus LRHMDP2]
gi|411186755|gb|EKS53877.1|	hypothetical protein LRHMDP2_118 [Lactobacillus rhamnosus LRHMDP2]
gi|411184912|gb|EKS52042.1|	hypothetical protein LRHMDP2_1209 [Lactobacillus rhamnosus LRHMDP2]
gi|411184920|gb|EKS52050.1|	hypothetical protein LRHMDP2_1217 [Lactobacillus rhamnosus LRHMDP2]
gi|411184921|gb|EKS52051.1|	hypothetical protein LRHMDP2_1218 [Lactobacillus rhamnosus LRHMDP2]
gi|411184922|gb|EKS52052.1|	hypothetical protein LRHMDP2_1219 [Lactobacillus rhamnosus LRHMDP2]
gi|411184923|gb|EKS52053.1|	hypothetical protein LRHMDP2_1220 [Lactobacillus rhamnosus LRHMDP2]
gi|411184932|gb|EKS52062.1|	hypothetical protein LRHMDP2_1229 [Lactobacillus rhamnosus LRHMDP2]
gi|411184933|gb|EKS52063.1|	hypothetical protein LRHMDP2_1230 [Lactobacillus rhamnosus LRHMDP2]
gi|411184939|gb|EKS52069.1|	hypothetical protein LRHMDP2_1236 [Lactobacillus rhamnosus LRHMDP2]
gi|411184944|gb|EKS52074.1|	hypothetical protein LRHMDP2_1241 [Lactobacillus rhamnosus LRHMDP2]
gi|411184945|gb|EKS52075.1|	hypothetical protein LRHMDP2_1242 [Lactobacillus rhamnosus LRHMDP2]
gi|411184955|gb|EKS52085.1|	hypothetical protein LRHMDP2_1252 [Lactobacillus rhamnosus LRHMDP2]
gi|411184963|gb|EKS52093.1|	hypothetical protein LRHMDP2_1260 [Lactobacillus rhamnosus LRHMDP2]
gi|411184982|gb|EKS52112.1|	hypothetical protein LRHMDP2_1279 [Lactobacillus rhamnosus LRHMDP2]
gi|411186768|gb|EKS53890.1|	hypothetical protein LRHMDP2_131 [Lactobacillus rhamnosus LRHMDP2]
gi|411185044|gb|EKS52174.1|	hypothetical protein LRHMDP2_1341 [Lactobacillus rhamnosus LRHMDP2]
gi|411185045|gb|EKS52175.1|	hypothetical protein LRHMDP2_1342 [Lactobacillus rhamnosus LRHMDP2]
gi|411185052|gb|EKS52182.1|	hypothetical protein LRHMDP2_1349 [Lactobacillus rhamnosus LRHMDP2]
gi|411184442|gb|EKS51574.1|	hypothetical protein LRHMDP2_1356 [Lactobacillus rhamnosus LRHMDP2]
gi|411184456|gb|EKS51588.1|	hypothetical protein LRHMDP2_1370 [Lactobacillus rhamnosus LRHMDP2]
gi|411184459|gb|EKS51591.1|	hypothetical protein LRHMDP2_1373 [Lactobacillus rhamnosus LRHMDP2]
gi|411184464|gb|EKS51596.1|	hypothetical protein LRHMDP2_1378 [Lactobacillus rhamnosus LRHMDP2]
gi|411184472|gb|EKS51604.1|	hypothetical protein LRHMDP2_1386 [Lactobacillus rhamnosus LRHMDP2]
gi|411184482|gb|EKS51614.1|	hypothetical protein LRHMDP2_1396 [Lactobacillus rhamnosus LRHMDP2]
gi|411184498|gb|EKS51630.1|	hypothetical protein LRHMDP2_1412 [Lactobacillus rhamnosus LRHMDP2]
gi|411184505|gb|EKS51637.1|	hypothetical protein LRHMDP2_1419 [Lactobacillus rhamnosus LRHMDP2]
gi|411184514|gb|EKS51646.1|	hypothetical protein LRHMDP2_1428 [Lactobacillus rhamnosus LRHMDP2]
gi|411184549|gb|EKS51681.1|	hypothetical protein LRHMDP2_1463 [Lactobacillus rhamnosus LRHMDP2]
gi|411184578|gb|EKS51710.1|	hypothetical protein LRHMDP2_1492 [Lactobacillus rhamnosus LRHMDP2]
gi|411184588|gb|EKS51720.1|	hypothetical protein LRHMDP2_1502 [Lactobacillus rhamnosus LRHMDP2]
gi|411184589|gb|EKS51721.1|	hypothetical protein LRHMDP2_1503 [Lactobacillus rhamnosus LRHMDP2]
gi|411184597|gb|EKS51729.1|	hypothetical protein LRHMDP2_1511 [Lactobacillus rhamnosus LRHMDP2]
gi|411184013|gb|EKS51147.1|	hypothetical protein LRHMDP2_1552 [Lactobacillus rhamnosus LRHMDP2]
gi|411184023|gb|EKS51157.1|	hypothetical protein LRHMDP2_1562 [Lactobacillus rhamnosus LRHMDP2]
gi|411184029|gb|EKS51163.1|	hypothetical protein LRHMDP2_1568 [Lactobacillus rhamnosus LRHMDP2]
gi|411184032|gb|EKS51166.1|	hypothetical protein LRHMDP2_1571 [Lactobacillus rhamnosus LRHMDP2]
gi|411184036|gb|EKS51170.1|	hypothetical protein LRHMDP2_1575 [Lactobacillus rhamnosus LRHMDP2]
gi|411184064|gb|EKS51198.1|	hypothetical protein LRHMDP2_1603 [Lactobacillus rhamnosus LRHMDP2]
gi|411184065|gb|EKS51199.1|	hypothetical protein LRHMDP2_1604 [Lactobacillus rhamnosus LRHMDP2]
gi|411184066|gb|EKS51200.1|	hypothetical protein LRHMDP2_1605 [Lactobacillus rhamnosus LRHMDP2]
gi|411184067|gb|EKS51201.1|	hypothetical protein LRHMDP2_1606 [Lactobacillus rhamnosus LRHMDP2]
gi|411184076|gb|EKS51210.1|	hypothetical protein LRHMDP2_1615 [Lactobacillus rhamnosus LRHMDP2]
gi|411184080|gb|EKS51214.1|	hypothetical protein LRHMDP2_1619 [Lactobacillus rhamnosus LRHMDP2]
gi|411184081|gb|EKS51215.1|	hypothetical protein LRHMDP2_1620 [Lactobacillus rhamnosus LRHMDP2]
gi|411184082|gb|EKS51216.1|	hypothetical protein LRHMDP2_1621 [Lactobacillus rhamnosus LRHMDP2]
gi|411184083|gb|EKS51217.1|	hypothetical protein LRHMDP2_1622 [Lactobacillus rhamnosus LRHMDP2]
gi|411184085|gb|EKS51219.1|	hypothetical protein LRHMDP2_1624 [Lactobacillus rhamnosus LRHMDP2]
gi|411184086|gb|EKS51220.1|	hypothetical protein LRHMDP2_1625 [Lactobacillus rhamnosus LRHMDP2]
gi|411184093|gb|EKS51227.1|	hypothetical protein LRHMDP2_1632 [Lactobacillus rhamnosus LRHMDP2]
gi|411184094|gb|EKS51228.1|	hypothetical protein LRHMDP2_1633 [Lactobacillus rhamnosus LRHMDP2]
gi|411184095|gb|EKS51229.1|	hypothetical protein LRHMDP2_1634 [Lactobacillus rhamnosus LRHMDP2]
gi|411184097|gb|EKS51231.1|	hypothetical protein LRHMDP2_1636 [Lactobacillus rhamnosus LRHMDP2]
gi|411184098|gb|EKS51232.1|	hypothetical protein LRHMDP2_1637 [Lactobacillus rhamnosus LRHMDP2]
gi|411184099|gb|EKS51233.1|	hypothetical protein LRHMDP2_1638 [Lactobacillus rhamnosus LRHMDP2]
gi|411184109|gb|EKS51243.1|	hypothetical protein LRHMDP2_1648 [Lactobacillus rhamnosus LRHMDP2]
gi|411186802|gb|EKS53924.1|	hypothetical protein LRHMDP2_165 [Lactobacillus rhamnosus LRHMDP2]
gi|411184111|gb|EKS51245.1|	hypothetical protein LRHMDP2_1650 [Lactobacillus rhamnosus LRHMDP2]
gi|411184114|gb|EKS51248.1|	hypothetical protein LRHMDP2_1653 [Lactobacillus rhamnosus LRHMDP2]
gi|411184117|gb|EKS51251.1|	hypothetical protein LRHMDP2_1656 [Lactobacillus rhamnosus LRHMDP2]
gi|411184124|gb|EKS51258.1|	hypothetical protein LRHMDP2_1663 [Lactobacillus rhamnosus LRHMDP2]
gi|411184129|gb|EKS51263.1|	hypothetical protein LRHMDP2_1668 [Lactobacillus rhamnosus LRHMDP2]
gi|411186814|gb|EKS53936.1|	hypothetical protein LRHMDP2_177 [Lactobacillus rhamnosus LRHMDP2]
gi|411183510|gb|EKS50647.1|	hypothetical protein LRHMDP2_1786 [Lactobacillus rhamnosus LRHMDP2]
gi|411183535|gb|EKS50672.1|	hypothetical protein LRHMDP2_1811 [Lactobacillus rhamnosus LRHMDP2]
gi|411183542|gb|EKS50679.1|	hypothetical protein LRHMDP2_1818 [Lactobacillus rhamnosus LRHMDP2]
gi|411183565|gb|EKS50702.1|	hypothetical protein LRHMDP2_1841 [Lactobacillus rhamnosus LRHMDP2]
gi|411183571|gb|EKS50708.1|	hypothetical protein LRHMDP2_1847 [Lactobacillus rhamnosus LRHMDP2]
gi|411183576|gb|EKS50713.1|	hypothetical protein LRHMDP2_1852 [Lactobacillus rhamnosus LRHMDP2]
gi|411183587|gb|EKS50724.1|	hypothetical protein LRHMDP2_1863 [Lactobacillus rhamnosus LRHMDP2]
gi|411183600|gb|EKS50737.1|	hypothetical protein LRHMDP2_1876 [Lactobacillus rhamnosus LRHMDP2]
gi|411183609|gb|EKS50746.1|	hypothetical protein LRHMDP2_1885 [Lactobacillus rhamnosus LRHMDP2]
gi|411183629|gb|EKS50766.1|	hypothetical protein LRHMDP2_1905 [Lactobacillus rhamnosus LRHMDP2]
gi|411183257|gb|EKS50396.1|	hypothetical protein LRHMDP2_1939 [Lactobacillus rhamnosus LRHMDP2]
gi|411183261|gb|EKS50400.1|	hypothetical protein LRHMDP2_1943 [Lactobacillus rhamnosus LRHMDP2]
gi|411183277|gb|EKS50416.1|	hypothetical protein LRHMDP2_1959 [Lactobacillus rhamnosus LRHMDP2]
gi|411183282|gb|EKS50421.1|	hypothetical protein LRHMDP2_1964 [Lactobacillus rhamnosus LRHMDP2]
gi|411183287|gb|EKS50426.1|	hypothetical protein LRHMDP2_1969 [Lactobacillus rhamnosus LRHMDP2]
gi|411183304|gb|EKS50443.1|	hypothetical protein LRHMDP2_1986 [Lactobacillus rhamnosus LRHMDP2]
gi|411183305|gb|EKS50444.1|	hypothetical protein LRHMDP2_1987 [Lactobacillus rhamnosus LRHMDP2]
gi|411183306|gb|EKS50445.1|	hypothetical protein LRHMDP2_1988 [Lactobacillus rhamnosus LRHMDP2]
gi|411183307|gb|EKS50446.1|	hypothetical protein LRHMDP2_1989 [Lactobacillus rhamnosus LRHMDP2]
gi|411183308|gb|EKS50447.1|	hypothetical protein LRHMDP2_1990 [Lactobacillus rhamnosus LRHMDP2]
gi|411183309|gb|EKS50448.1|	hypothetical protein LRHMDP2_1991 [Lactobacillus rhamnosus LRHMDP2]
gi|411183310|gb|EKS50449.1|	hypothetical protein LRHMDP2_1992 [Lactobacillus rhamnosus LRHMDP2]
gi|411183311|gb|EKS50450.1|	hypothetical protein LRHMDP2_1993 [Lactobacillus rhamnosus LRHMDP2]
gi|411183312|gb|EKS50451.1|	hypothetical protein LRHMDP2_1994 [Lactobacillus rhamnosus LRHMDP2]
gi|411183332|gb|EKS50471.1|	hypothetical protein LRHMDP2_2014 [Lactobacillus rhamnosus LRHMDP2]
gi|411183333|gb|EKS50472.1|	hypothetical protein LRHMDP2_2015 [Lactobacillus rhamnosus LRHMDP2]
gi|411183342|gb|EKS50481.1|	hypothetical protein LRHMDP2_2024 [Lactobacillus rhamnosus LRHMDP2]
gi|411183046|gb|EKS50187.1|	hypothetical protein LRHMDP2_2040 [Lactobacillus rhamnosus LRHMDP2]
gi|411183081|gb|EKS50222.1|	hypothetical protein LRHMDP2_2075 [Lactobacillus rhamnosus LRHMDP2]
gi|411183087|gb|EKS50228.1|	hypothetical protein LRHMDP2_2081 [Lactobacillus rhamnosus LRHMDP2]
gi|411182875|gb|EKS50018.1|	hypothetical protein LRHMDP2_2107 [Lactobacillus rhamnosus LRHMDP2]
gi|411182879|gb|EKS50022.1|	hypothetical protein LRHMDP2_2111 [Lactobacillus rhamnosus LRHMDP2]
gi|411182892|gb|EKS50035.1|	hypothetical protein LRHMDP2_2124 [Lactobacillus rhamnosus LRHMDP2]
gi|411182900|gb|EKS50043.1|	hypothetical protein LRHMDP2_2132 [Lactobacillus rhamnosus LRHMDP2]
gi|411186851|gb|EKS53973.1|	hypothetical protein LRHMDP2_214 [Lactobacillus rhamnosus LRHMDP2]
gi|411182916|gb|EKS50059.1|	hypothetical protein LRHMDP2_2148 [Lactobacillus rhamnosus LRHMDP2]
gi|411182917|gb|EKS50060.1|	hypothetical protein LRHMDP2_2149 [Lactobacillus rhamnosus LRHMDP2]
gi|411182925|gb|EKS50068.1|	hypothetical protein LRHMDP2_2157 [Lactobacillus rhamnosus LRHMDP2]
gi|411182672|gb|EKS49817.1|	hypothetical protein LRHMDP2_2183 [Lactobacillus rhamnosus LRHMDP2]
gi|411182675|gb|EKS49820.1|	hypothetical protein LRHMDP2_2186 [Lactobacillus rhamnosus LRHMDP2]
gi|411186862|gb|EKS53984.1|	hypothetical protein LRHMDP2_225 [Lactobacillus rhamnosus LRHMDP2]
gi|411182747|gb|EKS49892.1|	hypothetical protein LRHMDP2_2258 [Lactobacillus rhamnosus LRHMDP2]
gi|411182534|gb|EKS49681.1|	hypothetical protein LRHMDP2_2285 [Lactobacillus rhamnosus LRHMDP2]
gi|411182535|gb|EKS49682.1|	hypothetical protein LRHMDP2_2286 [Lactobacillus rhamnosus LRHMDP2]
gi|411182537|gb|EKS49684.1|	hypothetical protein LRHMDP2_2288 [Lactobacillus rhamnosus LRHMDP2]
gi|411182539|gb|EKS49686.1|	hypothetical protein LRHMDP2_2290 [Lactobacillus rhamnosus LRHMDP2]
gi|411182414|gb|EKS49563.1|	hypothetical protein LRHMDP2_2331 [Lactobacillus rhamnosus LRHMDP2]
gi|411182423|gb|EKS49572.1|	hypothetical protein LRHMDP2_2340 [Lactobacillus rhamnosus LRHMDP2]
gi|411182426|gb|EKS49575.1|	hypothetical protein LRHMDP2_2343 [Lactobacillus rhamnosus LRHMDP2]
gi|411182427|gb|EKS49576.1|	hypothetical protein LRHMDP2_2344 [Lactobacillus rhamnosus LRHMDP2]
gi|411182428|gb|EKS49577.1|	hypothetical protein LRHMDP2_2345 [Lactobacillus rhamnosus LRHMDP2]
gi|411182429|gb|EKS49578.1|	hypothetical protein LRHMDP2_2346 [Lactobacillus rhamnosus LRHMDP2]
gi|411182430|gb|EKS49579.1|	hypothetical protein LRHMDP2_2347 [Lactobacillus rhamnosus LRHMDP2]
gi|411182431|gb|EKS49580.1|	hypothetical protein LRHMDP2_2348 [Lactobacillus rhamnosus LRHMDP2]
gi|411182432|gb|EKS49581.1|	hypothetical protein LRHMDP2_2349 [Lactobacillus rhamnosus LRHMDP2]
gi|411182433|gb|EKS49582.1|	hypothetical protein LRHMDP2_2350 [Lactobacillus rhamnosus LRHMDP2]
gi|411182438|gb|EKS49587.1|	hypothetical protein LRHMDP2_2355 [Lactobacillus rhamnosus LRHMDP2]
gi|411182439|gb|EKS49588.1|	hypothetical protein LRHMDP2_2356 [Lactobacillus rhamnosus LRHMDP2]
gi|411182441|gb|EKS49590.1|	hypothetical protein LRHMDP2_2358 [Lactobacillus rhamnosus LRHMDP2]
gi|411182442|gb|EKS49591.1|	hypothetical protein LRHMDP2_2359 [Lactobacillus rhamnosus LRHMDP2]
gi|411186873|gb|EKS53995.1|	hypothetical protein LRHMDP2_236 [Lactobacillus rhamnosus LRHMDP2]
gi|411182443|gb|EKS49592.1|	hypothetical protein LRHMDP2_2360 [Lactobacillus rhamnosus LRHMDP2]
gi|411182358|gb|EKS49508.1|	hypothetical protein LRHMDP2_2368 [Lactobacillus rhamnosus LRHMDP2]
gi|411186875|gb|EKS53997.1|	hypothetical protein LRHMDP2_238 [Lactobacillus rhamnosus LRHMDP2]
gi|411182130|gb|EKS49284.1|	hypothetical protein LRHMDP2_2455 [Lactobacillus rhamnosus LRHMDP2]
gi|411182144|gb|EKS49298.1|	hypothetical protein LRHMDP2_2469 [Lactobacillus rhamnosus LRHMDP2]
gi|411182000|gb|EKS49157.1|	hypothetical protein LRHMDP2_2513 [Lactobacillus rhamnosus LRHMDP2]
gi|411182002|gb|EKS49159.1|	hypothetical protein LRHMDP2_2515 [Lactobacillus rhamnosus LRHMDP2]
gi|411182006|gb|EKS49163.1|	hypothetical protein LRHMDP2_2519 [Lactobacillus rhamnosus LRHMDP2]
gi|411181886|gb|EKS49045.1|	hypothetical protein LRHMDP2_2531 [Lactobacillus rhamnosus LRHMDP2]
gi|411181816|gb|EKS48977.1|	hypothetical protein LRHMDP2_2590 [Lactobacillus rhamnosus LRHMDP2]
gi|411181824|gb|EKS48985.1|	hypothetical protein LRHMDP2_2598 [Lactobacillus rhamnosus LRHMDP2]
gi|411186663|gb|EKS53785.1|	hypothetical protein LRHMDP2_26 [Lactobacillus rhamnosus LRHMDP2]
gi|411186897|gb|EKS54019.1|	hypothetical protein LRHMDP2_260 [Lactobacillus rhamnosus LRHMDP2]
gi|411181771|gb|EKS48933.1|	hypothetical protein LRHMDP2_2629 [Lactobacillus rhamnosus LRHMDP2]
gi|411181786|gb|EKS48948.1|	hypothetical protein LRHMDP2_2644 [Lactobacillus rhamnosus LRHMDP2]
gi|411181787|gb|EKS48949.1|	hypothetical protein LRHMDP2_2645 [Lactobacillus rhamnosus LRHMDP2]
gi|411181739|gb|EKS48902.1|	hypothetical protein LRHMDP2_2662 [Lactobacillus rhamnosus LRHMDP2]
gi|411181745|gb|EKS48908.1|	hypothetical protein LRHMDP2_2668 [Lactobacillus rhamnosus LRHMDP2]
gi|411181701|gb|EKS48865.1|	hypothetical protein LRHMDP2_2677 [Lactobacillus rhamnosus LRHMDP2]
gi|411181702|gb|EKS48866.1|	hypothetical protein LRHMDP2_2678 [Lactobacillus rhamnosus LRHMDP2]
gi|411186905|gb|EKS54027.1|	hypothetical protein LRHMDP2_268 [Lactobacillus rhamnosus LRHMDP2]
gi|411181727|gb|EKS48891.1|	hypothetical protein LRHMDP2_2703 [Lactobacillus rhamnosus LRHMDP2]
gi|411181587|gb|EKS48755.1|	hypothetical protein LRHMDP2_2737 [Lactobacillus rhamnosus LRHMDP2]
gi|411181504|gb|EKS48675.1|	hypothetical protein LRHMDP2_2743 [Lactobacillus rhamnosus LRHMDP2]
gi|411181489|gb|EKS48661.1|	hypothetical protein LRHMDP2_2756 [Lactobacillus rhamnosus LRHMDP2]
gi|411181500|gb|EKS48672.1|	hypothetical protein LRHMDP2_2767 [Lactobacillus rhamnosus LRHMDP2]
gi|411181449|gb|EKS48623.1|	hypothetical protein LRHMDP2_2776 [Lactobacillus rhamnosus LRHMDP2]
gi|411181412|gb|EKS48588.1|	hypothetical protein LRHMDP2_2792 [Lactobacillus rhamnosus LRHMDP2]
gi|411181422|gb|EKS48598.1|	hypothetical protein LRHMDP2_2802 [Lactobacillus rhamnosus LRHMDP2]
gi|411181380|gb|EKS48558.1|	hypothetical protein LRHMDP2_2804 [Lactobacillus rhamnosus LRHMDP2]
gi|411181386|gb|EKS48564.1|	hypothetical protein LRHMDP2_2810 [Lactobacillus rhamnosus LRHMDP2]
gi|411181391|gb|EKS48569.1|	hypothetical protein LRHMDP2_2815 [Lactobacillus rhamnosus LRHMDP2]
gi|411181348|gb|EKS48528.1|	hypothetical protein LRHMDP2_2818 [Lactobacillus rhamnosus LRHMDP2]
gi|411181349|gb|EKS48529.1|	hypothetical protein LRHMDP2_2819 [Lactobacillus rhamnosus LRHMDP2]
gi|411181350|gb|EKS48530.1|	hypothetical protein LRHMDP2_2820 [Lactobacillus rhamnosus LRHMDP2]
gi|411181351|gb|EKS48531.1|	hypothetical protein LRHMDP2_2821 [Lactobacillus rhamnosus LRHMDP2]
gi|411181352|gb|EKS48532.1|	hypothetical protein LRHMDP2_2822 [Lactobacillus rhamnosus LRHMDP2]
gi|411181355|gb|EKS48535.1|	hypothetical protein LRHMDP2_2825 [Lactobacillus rhamnosus LRHMDP2]
gi|411181358|gb|EKS48538.1|	hypothetical protein LRHMDP2_2828 [Lactobacillus rhamnosus LRHMDP2]
gi|411181359|gb|EKS48539.1|	hypothetical protein LRHMDP2_2829 [Lactobacillus rhamnosus LRHMDP2]
gi|411181360|gb|EKS48540.1|	hypothetical protein LRHMDP2_2830 [Lactobacillus rhamnosus LRHMDP2]
gi|411181362|gb|EKS48542.1|	hypothetical protein LRHMDP2_2832 [Lactobacillus rhamnosus LRHMDP2]
gi|411181301|gb|EKS48485.1|	hypothetical protein LRHMDP2_2853 [Lactobacillus rhamnosus LRHMDP2]
gi|411181215|gb|EKS48405.1|	hypothetical protein LRHMDP2_2893 [Lactobacillus rhamnosus LRHMDP2]
gi|411181185|gb|EKS48379.1|	hypothetical protein LRHMDP2_2897 [Lactobacillus rhamnosus LRHMDP2]
gi|411181189|gb|EKS48383.1|	hypothetical protein LRHMDP2_2901 [Lactobacillus rhamnosus LRHMDP2]
gi|411181163|gb|EKS48363.1|	hypothetical protein LRHMDP2_2907 [Lactobacillus rhamnosus LRHMDP2]
gi|411186950|gb|EKS54072.1|	hypothetical protein LRHMDP2_313 [Lactobacillus rhamnosus LRHMDP2]
gi|411186974|gb|EKS54096.1|	hypothetical protein LRHMDP2_337 [Lactobacillus rhamnosus LRHMDP2]
gi|411187029|gb|EKS54151.1|	hypothetical protein LRHMDP2_392 [Lactobacillus rhamnosus LRHMDP2]
gi|411186641|gb|EKS53763.1|	hypothetical protein LRHMDP2_4 [Lactobacillus rhamnosus LRHMDP2]
gi|411186070|gb|EKS53195.1|	hypothetical protein LRHMDP2_446 [Lactobacillus rhamnosus LRHMDP2]
gi|411186095|gb|EKS53220.1|	hypothetical protein LRHMDP2_471 [Lactobacillus rhamnosus LRHMDP2]
gi|411186131|gb|EKS53256.1|	hypothetical protein LRHMDP2_507 [Lactobacillus rhamnosus LRHMDP2]
gi|411186133|gb|EKS53258.1|	hypothetical protein LRHMDP2_509 [Lactobacillus rhamnosus LRHMDP2]
gi|411186134|gb|EKS53259.1|	hypothetical protein LRHMDP2_510 [Lactobacillus rhamnosus LRHMDP2]
gi|411186143|gb|EKS53268.1|	hypothetical protein LRHMDP2_519 [Lactobacillus rhamnosus LRHMDP2]
gi|411186171|gb|EKS53296.1|	hypothetical protein LRHMDP2_547 [Lactobacillus rhamnosus LRHMDP2]
gi|411186208|gb|EKS53333.1|	hypothetical protein LRHMDP2_584 [Lactobacillus rhamnosus LRHMDP2]
gi|411186215|gb|EKS53340.1|	hypothetical protein LRHMDP2_591 [Lactobacillus rhamnosus LRHMDP2]
gi|411186698|gb|EKS53820.1|	hypothetical protein LRHMDP2_61 [Lactobacillus rhamnosus LRHMDP2]
gi|411186236|gb|EKS53361.1|	hypothetical protein LRHMDP2_612 [Lactobacillus rhamnosus LRHMDP2]
gi|411186260|gb|EKS53385.1|	hypothetical protein LRHMDP2_636 [Lactobacillus rhamnosus LRHMDP2]
gi|411186292|gb|EKS53417.1|	hypothetical protein LRHMDP2_668 [Lactobacillus rhamnosus LRHMDP2]
gi|411186294|gb|EKS53419.1|	hypothetical protein LRHMDP2_670 [Lactobacillus rhamnosus LRHMDP2]
gi|411186300|gb|EKS53425.1|	hypothetical protein LRHMDP2_676 [Lactobacillus rhamnosus LRHMDP2]
gi|411186326|gb|EKS53451.1|	hypothetical protein LRHMDP2_702 [Lactobacillus rhamnosus LRHMDP2]
gi|411185521|gb|EKS52648.1|	hypothetical protein LRHMDP2_720 [Lactobacillus rhamnosus LRHMDP2]
gi|411185579|gb|EKS52706.1|	hypothetical protein LRHMDP2_778 [Lactobacillus rhamnosus LRHMDP2]
gi|411185604|gb|EKS52731.1|	hypothetical protein LRHMDP2_803 [Lactobacillus rhamnosus LRHMDP2]
gi|411186718|gb|EKS53840.1|	hypothetical protein LRHMDP2_81 [Lactobacillus rhamnosus LRHMDP2]
gi|411185719|gb|EKS52846.1|	hypothetical protein LRHMDP2_918 [Lactobacillus rhamnosus LRHMDP2]
gi|411185743|gb|EKS52870.1|	hypothetical protein LRHMDP2_942 [Lactobacillus rhamnosus LRHMDP2]
gi|411185755|gb|EKS52882.1|	hypothetical protein LRHMDP2_954 [Lactobacillus rhamnosus LRHMDP2]
gi|411185783|gb|EKS52910.1|	hypothetical protein LRHMDP2_982 [Lactobacillus rhamnosus LRHMDP2]
gi|411183252|gb|EKS50391.1|	immunity protein PlnI, membrane-bound protease CAAX family [Lactobacillus rhamnosus LRHMDP2]
gi|411184924|gb|EKS52054.1|	Isochorismatase [Lactobacillus rhamnosus LRHMDP2]
gi|411186757|gb|EKS53879.1|	N-acetyl-L,L-diaminopimelate deacetylase [Lactobacillus rhamnosus LRHMDP2]
gi|411186770|gb|EKS53892.1|	NtrC family Transcriptional regulator [Lactobacillus rhamnosus LRHMDP2]
gi|411184936|gb|EKS52066.1|	Nucleoside-diphosphate-sugar epimerase [Lactobacillus rhamnosus LRHMDP2]
gi|411184203|gb|EKS51337.1|	oxidoreductase [Lactobacillus rhamnosus LRHMDP2]
gi|411184068|gb|EKS51202.1|	Phage anti-repressor protein [Lactobacillus rhamnosus LRHMDP2]
gi|411184113|gb|EKS51247.1|	Phage lysin, N-acetylmuramoyl-L-alanine amidase [Lactobacillus rhamnosus LRHMDP2]
gi|411182434|gb|EKS49583.1|	Phage minor capsid protein [Lactobacillus rhamnosus LRHMDP2]
gi|411186129|gb|EKS53254.1|	polysaccharide biosynthesis export protein [Lactobacillus rhamnosus LRHMDP2]
gi|411185516|gb|EKS52644.1|	Positive transcriptional regulator, MutR family [Lactobacillus rhamnosus LRHMDP2]
gi|411182543|gb|EKS49690.1|	PTS system beta-glucoside-specific IIA/IIB/IIC component [Lactobacillus rhamnosus LRHMDP2]
gi|411186861|gb|EKS53983.1|	PTS system cellobiose-specific IIB component [Lactobacillus rhamnosus LRHMDP2]
gi|411186860|gb|EKS53982.1|	PTS system cellobiose-specific IIC component [Lactobacillus rhamnosus LRHMDP2]
gi|411184948|gb|EKS52078.1|	PTS system galactitol-specific IIA component [Lactobacillus rhamnosus LRHMDP2]
gi|411184950|gb|EKS52080.1|	PTS system galactitol-specific IIC component [Lactobacillus rhamnosus LRHMDP2]
gi|411186759|gb|EKS53881.1|	PTS system gluconate-specific IIC component [Lactobacillus rhamnosus LRHMDP2]
gi|411184949|gb|EKS52079.1|	PTS system IIb component [Lactobacillus rhamnosus LRHMDP2]
gi|411186761|gb|EKS53883.1|	PTS system IIB component [Lactobacillus rhamnosus LRHMDP2]
gi|411183592|gb|EKS50729.1|	PTS system Lactose specific IIB subunit subfamily [Lactobacillus rhamnosus LRHMDP2]
gi|411183591|gb|EKS50728.1|	PTS system mannitol-specific IIA component [Lactobacillus rhamnosus LRHMDP2]
gi|411186767|gb|EKS53889.1|	PTS system mannose-specific IIA component / PTS system mannose-specific IIB component [Lactobacillus rhamnosus LRHMDP2]
gi|411186766|gb|EKS53888.1|	PTS system mannose-specific IIC component [Lactobacillus rhamnosus LRHMDP2]
gi|411186760|gb|EKS53882.1|	PTS system mannose-specific IID component [Lactobacillus rhamnosus LRHMDP2]
gi|411186765|gb|EKS53887.1|	PTS system mannose-specific IID component [Lactobacillus rhamnosus LRHMDP2]
gi|411183593|gb|EKS50730.1|	Putative integral membrane protein [Lactobacillus rhamnosus LRHMDP2]
gi|411186857|gb|EKS53979.1|	putative membrane protein [Lactobacillus rhamnosus LRHMDP2]
gi|411182435|gb|EKS49584.1|	putative minor capsid protein [Lactobacillus rhamnosus LRHMDP2]
gi|411181356|gb|EKS48536.1|	putative plasmid partition protein [Lactobacillus rhamnosus LRHMDP2]
gi|411184951|gb|EKS52081.1|	putative sugar dehydrogenase [Lactobacillus rhamnosus LRHMDP2]
gi|411182440|gb|EKS49589.1|	putative transposase [Lactobacillus rhamnosus LRHMDP2]
gi|411186769|gb|EKS53891.1|	RNA polymerase sigma-54 factor RpoN [Lactobacillus rhamnosus LRHMDP2]
gi|411184204|gb|EKS51338.1|	short chain dehydrogenase [Lactobacillus rhamnosus LRHMDP2]
gi|411184935|gb|EKS52065.1|	ThiJ/PfpI family protein [Lactobacillus rhamnosus LRHMDP2]
gi|411184934|gb|EKS52064.1|	transcription regulator [Lactobacillus rhamnosus LRHMDP2]
gi|411184946|gb|EKS52076.1|	transcription regulator [Lactobacillus rhamnosus LRHMDP2]
gi|411186863|gb|EKS53985.1|	Transcriptional antiterminator [Lactobacillus rhamnosus LRHMDP2]
gi|411186762|gb|EKS53884.1|	Transcriptional regulator [Lactobacillus rhamnosus LRHMDP2]
gi|411186223|gb|EKS53348.1|	Transcriptional regulator, ArsR family [Lactobacillus rhamnosus LRHMDP2]
gi|411186222|gb|EKS53347.1|	transport protein [Lactobacillus rhamnosus LRHMDP2]
gi|411184208|gb|EKS51342.1|	Two-component response regulator, associated with ferric iron transporter [Lactobacillus rhamnosus LRHMDP2]
gi|411184207|gb|EKS51341.1|	Two-component sensor kinase associated with ferric iron transporter [Lactobacillus rhamnosus LRHMDP2]
gi|411184115|gb|EKS51249.1|	zinc-binding transcriptional regulator, Cro/CI family [Lactobacillus rhamnosus LRHMDP2]

## Sheet: b.
b.
gi|411183413|gb|EKS50551.1|	Alanine racemase [Lactobacillus rhamnosus LRHMDP3]
gi|411182626|gb|EKS49772.1|	Bacteriocin prepeptide or inducing factor for bacteriocin synthesis [Lactobacillus rhamnosus LRHMDP3]
gi|411184833|gb|EKS51964.1|	Beta-glucosidase / 6-phospho-beta-glucosidase [Lactobacillus rhamnosus LRHMDP3]
gi|411182045|gb|EKS49201.1|	Beta-glucoside bgl operon antiterminator, BglG family [Lactobacillus rhamnosus LRHMDP3]
gi|411182972|gb|EKS50114.1|	cell surface protein [Lactobacillus rhamnosus LRHMDP3]
gi|411181289|gb|EKS48474.1|	Cell wall surface anchor family protein putative [Lactobacillus rhamnosus LRHMDP3]
gi|411182959|gb|EKS50101.1|	CII phage-related protein [Lactobacillus rhamnosus LRHMDP3]
gi|411181279|gb|EKS48464.1|	DNA-damage-inducible protein [Lactobacillus rhamnosus LRHMDP3]
gi|411181283|gb|EKS48468.1|	DNA-damage-inducible protein J [Lactobacillus rhamnosus LRHMDP3]
gi|411185976|gb|EKS53102.1|	Ferric iron ABC transporter iron-binding protein [Lactobacillus rhamnosus LRHMDP3]
gi|411185974|gb|EKS53100.1|	Ferric iron ABC transporter permease protein [Lactobacillus rhamnosus LRHMDP3]
gi|411182228|gb|EKS49381.1|	Flagellar hook-length control protein FliK [Lactobacillus rhamnosus LRHMDP3]
gi|411182463|gb|EKS49611.1|	Glycosyl transferase group 2 family protein [Lactobacillus rhamnosus LRHMDP3]
gi|411182465|gb|EKS49613.1|	Glycosyltransferase [Lactobacillus rhamnosus LRHMDP3]
gi|411182862|gb|EKS50006.1|	Glycosyltransferase [Lactobacillus rhamnosus LRHMDP3]
gi|411182863|gb|EKS50007.1|	Glycosyltransferase [Lactobacillus rhamnosus LRHMDP3]
gi|411182864|gb|EKS50008.1|	Glycosyltransferase [Lactobacillus rhamnosus LRHMDP3]
gi|411184816|gb|EKS51947.1|	hypothetical protein LRHMDP3_1014 [Lactobacillus rhamnosus LRHMDP3]
gi|411184818|gb|EKS51949.1|	hypothetical protein LRHMDP3_1016 [Lactobacillus rhamnosus LRHMDP3]
gi|411184829|gb|EKS51960.1|	hypothetical protein LRHMDP3_1027 [Lactobacillus rhamnosus LRHMDP3]
gi|411184215|gb|EKS51348.1|	hypothetical protein LRHMDP3_1073 [Lactobacillus rhamnosus LRHMDP3]
gi|411184226|gb|EKS51359.1|	hypothetical protein LRHMDP3_1084 [Lactobacillus rhamnosus LRHMDP3]
gi|411184252|gb|EKS51385.1|	hypothetical protein LRHMDP3_1110 [Lactobacillus rhamnosus LRHMDP3]
gi|411184253|gb|EKS51386.1|	hypothetical protein LRHMDP3_1111 [Lactobacillus rhamnosus LRHMDP3]
gi|411184293|gb|EKS51426.1|	hypothetical protein LRHMDP3_1151 [Lactobacillus rhamnosus LRHMDP3]
gi|411184301|gb|EKS51434.1|	hypothetical protein LRHMDP3_1159 [Lactobacillus rhamnosus LRHMDP3]
gi|411184302|gb|EKS51435.1|	hypothetical protein LRHMDP3_1160 [Lactobacillus rhamnosus LRHMDP3]
gi|411184303|gb|EKS51436.1|	hypothetical protein LRHMDP3_1161 [Lactobacillus rhamnosus LRHMDP3]
gi|411184304|gb|EKS51437.1|	hypothetical protein LRHMDP3_1162 [Lactobacillus rhamnosus LRHMDP3]
gi|411186461|gb|EKS53585.1|	hypothetical protein LRHMDP3_117 [Lactobacillus rhamnosus LRHMDP3]
gi|411184313|gb|EKS51446.1|	hypothetical protein LRHMDP3_1171 [Lactobacillus rhamnosus LRHMDP3]
gi|411184314|gb|EKS51447.1|	hypothetical protein LRHMDP3_1172 [Lactobacillus rhamnosus LRHMDP3]
gi|411184320|gb|EKS51453.1|	hypothetical protein LRHMDP3_1178 [Lactobacillus rhamnosus LRHMDP3]
gi|411184325|gb|EKS51458.1|	hypothetical protein LRHMDP3_1183 [Lactobacillus rhamnosus LRHMDP3]
gi|411184326|gb|EKS51459.1|	hypothetical protein LRHMDP3_1184 [Lactobacillus rhamnosus LRHMDP3]
gi|411184336|gb|EKS51469.1|	hypothetical protein LRHMDP3_1194 [Lactobacillus rhamnosus LRHMDP3]
gi|411184344|gb|EKS51477.1|	hypothetical protein LRHMDP3_1202 [Lactobacillus rhamnosus LRHMDP3]
gi|411184363|gb|EKS51496.1|	hypothetical protein LRHMDP3_1221 [Lactobacillus rhamnosus LRHMDP3]
gi|411184425|gb|EKS51558.1|	hypothetical protein LRHMDP3_1283 [Lactobacillus rhamnosus LRHMDP3]
gi|411184426|gb|EKS51559.1|	hypothetical protein LRHMDP3_1284 [Lactobacillus rhamnosus LRHMDP3]
gi|411184433|gb|EKS51566.1|	hypothetical protein LRHMDP3_1291 [Lactobacillus rhamnosus LRHMDP3]
gi|411184439|gb|EKS51572.1|	hypothetical protein LRHMDP3_1297 [Lactobacillus rhamnosus LRHMDP3]
gi|411183821|gb|EKS50956.1|	hypothetical protein LRHMDP3_1339 [Lactobacillus rhamnosus LRHMDP3]
gi|411183830|gb|EKS50965.1|	hypothetical protein LRHMDP3_1348 [Lactobacillus rhamnosus LRHMDP3]
gi|411183839|gb|EKS50974.1|	hypothetical protein LRHMDP3_1357 [Lactobacillus rhamnosus LRHMDP3]
gi|411183867|gb|EKS51002.1|	hypothetical protein LRHMDP3_1385 [Lactobacillus rhamnosus LRHMDP3]
gi|411183902|gb|EKS51037.1|	hypothetical protein LRHMDP3_1420 [Lactobacillus rhamnosus LRHMDP3]
gi|411183911|gb|EKS51046.1|	hypothetical protein LRHMDP3_1429 [Lactobacillus rhamnosus LRHMDP3]
gi|411183918|gb|EKS51053.1|	hypothetical protein LRHMDP3_1436 [Lactobacillus rhamnosus LRHMDP3]
gi|411183934|gb|EKS51069.1|	hypothetical protein LRHMDP3_1452 [Lactobacillus rhamnosus LRHMDP3]
gi|411183944|gb|EKS51079.1|	hypothetical protein LRHMDP3_1462 [Lactobacillus rhamnosus LRHMDP3]
gi|411183952|gb|EKS51087.1|	hypothetical protein LRHMDP3_1470 [Lactobacillus rhamnosus LRHMDP3]
gi|411183956|gb|EKS51091.1|	hypothetical protein LRHMDP3_1474 [Lactobacillus rhamnosus LRHMDP3]
gi|411183958|gb|EKS51093.1|	hypothetical protein LRHMDP3_1476 [Lactobacillus rhamnosus LRHMDP3]
gi|411183961|gb|EKS51096.1|	hypothetical protein LRHMDP3_1479 [Lactobacillus rhamnosus LRHMDP3]
gi|411183999|gb|EKS51134.1|	hypothetical protein LRHMDP3_1517 [Lactobacillus rhamnosus LRHMDP3]
gi|411184003|gb|EKS51138.1|	hypothetical protein LRHMDP3_1521 [Lactobacillus rhamnosus LRHMDP3]
gi|411183657|gb|EKS50793.1|	hypothetical protein LRHMDP3_1542 [Lactobacillus rhamnosus LRHMDP3]
gi|411183663|gb|EKS50799.1|	hypothetical protein LRHMDP3_1548 [Lactobacillus rhamnosus LRHMDP3]
gi|411183665|gb|EKS50801.1|	hypothetical protein LRHMDP3_1550 [Lactobacillus rhamnosus LRHMDP3]
gi|411183721|gb|EKS50857.1|	hypothetical protein LRHMDP3_1606 [Lactobacillus rhamnosus LRHMDP3]
gi|411183742|gb|EKS50878.1|	hypothetical protein LRHMDP3_1627 [Lactobacillus rhamnosus LRHMDP3]
gi|411183749|gb|EKS50885.1|	hypothetical protein LRHMDP3_1634 [Lactobacillus rhamnosus LRHMDP3]
gi|411183374|gb|EKS50512.1|	hypothetical protein LRHMDP3_1683 [Lactobacillus rhamnosus LRHMDP3]
gi|411183423|gb|EKS50561.1|	hypothetical protein LRHMDP3_1732 [Lactobacillus rhamnosus LRHMDP3]
gi|411183457|gb|EKS50595.1|	hypothetical protein LRHMDP3_1766 [Lactobacillus rhamnosus LRHMDP3]
gi|411183461|gb|EKS50599.1|	hypothetical protein LRHMDP3_1770 [Lactobacillus rhamnosus LRHMDP3]
gi|411183470|gb|EKS50608.1|	hypothetical protein LRHMDP3_1779 [Lactobacillus rhamnosus LRHMDP3]
gi|411183117|gb|EKS50257.1|	hypothetical protein LRHMDP3_1786 [Lactobacillus rhamnosus LRHMDP3]
gi|411186528|gb|EKS53652.1|	hypothetical protein LRHMDP3_184 [Lactobacillus rhamnosus LRHMDP3]
gi|411183189|gb|EKS50329.1|	hypothetical protein LRHMDP3_1858 [Lactobacillus rhamnosus LRHMDP3]
gi|411183192|gb|EKS50332.1|	hypothetical protein LRHMDP3_1861 [Lactobacillus rhamnosus LRHMDP3]
gi|411183219|gb|EKS50359.1|	hypothetical protein LRHMDP3_1888 [Lactobacillus rhamnosus LRHMDP3]
gi|411183225|gb|EKS50365.1|	hypothetical protein LRHMDP3_1894 [Lactobacillus rhamnosus LRHMDP3]
gi|411182942|gb|EKS50084.1|	hypothetical protein LRHMDP3_1908 [Lactobacillus rhamnosus LRHMDP3]
gi|411182960|gb|EKS50102.1|	hypothetical protein LRHMDP3_1926 [Lactobacillus rhamnosus LRHMDP3]
gi|411182962|gb|EKS50104.1|	hypothetical protein LRHMDP3_1928 [Lactobacillus rhamnosus LRHMDP3]
gi|411182963|gb|EKS50105.1|	hypothetical protein LRHMDP3_1929 [Lactobacillus rhamnosus LRHMDP3]
gi|411182968|gb|EKS50110.1|	hypothetical protein LRHMDP3_1934 [Lactobacillus rhamnosus LRHMDP3]
gi|411182969|gb|EKS50111.1|	hypothetical protein LRHMDP3_1935 [Lactobacillus rhamnosus LRHMDP3]
gi|411182970|gb|EKS50112.1|	hypothetical protein LRHMDP3_1936 [Lactobacillus rhamnosus LRHMDP3]
gi|411182971|gb|EKS50113.1|	hypothetical protein LRHMDP3_1937 [Lactobacillus rhamnosus LRHMDP3]
gi|411182973|gb|EKS50115.1|	hypothetical protein LRHMDP3_1939 [Lactobacillus rhamnosus LRHMDP3]
gi|411182974|gb|EKS50116.1|	hypothetical protein LRHMDP3_1940 [Lactobacillus rhamnosus LRHMDP3]
gi|411182975|gb|EKS50117.1|	hypothetical protein LRHMDP3_1941 [Lactobacillus rhamnosus LRHMDP3]
gi|411182978|gb|EKS50120.1|	hypothetical protein LRHMDP3_1944 [Lactobacillus rhamnosus LRHMDP3]
gi|411182987|gb|EKS50129.1|	hypothetical protein LRHMDP3_1953 [Lactobacillus rhamnosus LRHMDP3]
gi|411182994|gb|EKS50136.1|	hypothetical protein LRHMDP3_1960 [Lactobacillus rhamnosus LRHMDP3]
gi|411183018|gb|EKS50160.1|	hypothetical protein LRHMDP3_1984 [Lactobacillus rhamnosus LRHMDP3]
gi|411183033|gb|EKS50175.1|	hypothetical protein LRHMDP3_1999 [Lactobacillus rhamnosus LRHMDP3]
gi|411183034|gb|EKS50176.1|	hypothetical protein LRHMDP3_2000 [Lactobacillus rhamnosus LRHMDP3]
gi|411182754|gb|EKS49898.1|	hypothetical protein LRHMDP3_2009 [Lactobacillus rhamnosus LRHMDP3]
gi|411182759|gb|EKS49903.1|	hypothetical protein LRHMDP3_2014 [Lactobacillus rhamnosus LRHMDP3]
gi|411182760|gb|EKS49904.1|	hypothetical protein LRHMDP3_2015 [Lactobacillus rhamnosus LRHMDP3]
gi|411182767|gb|EKS49911.1|	hypothetical protein LRHMDP3_2022 [Lactobacillus rhamnosus LRHMDP3]
gi|411182770|gb|EKS49914.1|	hypothetical protein LRHMDP3_2025 [Lactobacillus rhamnosus LRHMDP3]
gi|411182773|gb|EKS49917.1|	hypothetical protein LRHMDP3_2028 [Lactobacillus rhamnosus LRHMDP3]
gi|411182775|gb|EKS49919.1|	hypothetical protein LRHMDP3_2030 [Lactobacillus rhamnosus LRHMDP3]
gi|411182785|gb|EKS49929.1|	hypothetical protein LRHMDP3_2040 [Lactobacillus rhamnosus LRHMDP3]
gi|411182786|gb|EKS49930.1|	hypothetical protein LRHMDP3_2041 [Lactobacillus rhamnosus LRHMDP3]
gi|411182787|gb|EKS49931.1|	hypothetical protein LRHMDP3_2042 [Lactobacillus rhamnosus LRHMDP3]
gi|411182789|gb|EKS49933.1|	hypothetical protein LRHMDP3_2044 [Lactobacillus rhamnosus LRHMDP3]
gi|411182790|gb|EKS49934.1|	hypothetical protein LRHMDP3_2045 [Lactobacillus rhamnosus LRHMDP3]
gi|411182791|gb|EKS49935.1|	hypothetical protein LRHMDP3_2046 [Lactobacillus rhamnosus LRHMDP3]
gi|411182798|gb|EKS49942.1|	hypothetical protein LRHMDP3_2053 [Lactobacillus rhamnosus LRHMDP3]
gi|411182799|gb|EKS49943.1|	hypothetical protein LRHMDP3_2054 [Lactobacillus rhamnosus LRHMDP3]
gi|411182801|gb|EKS49945.1|	hypothetical protein LRHMDP3_2056 [Lactobacillus rhamnosus LRHMDP3]
gi|411182802|gb|EKS49946.1|	hypothetical protein LRHMDP3_2057 [Lactobacillus rhamnosus LRHMDP3]
gi|411182803|gb|EKS49947.1|	hypothetical protein LRHMDP3_2058 [Lactobacillus rhamnosus LRHMDP3]
gi|411182807|gb|EKS49951.1|	hypothetical protein LRHMDP3_2062 [Lactobacillus rhamnosus LRHMDP3]
gi|411182816|gb|EKS49960.1|	hypothetical protein LRHMDP3_2071 [Lactobacillus rhamnosus LRHMDP3]
gi|411182817|gb|EKS49961.1|	hypothetical protein LRHMDP3_2072 [Lactobacillus rhamnosus LRHMDP3]
gi|411182818|gb|EKS49962.1|	hypothetical protein LRHMDP3_2073 [Lactobacillus rhamnosus LRHMDP3]
gi|411182819|gb|EKS49963.1|	hypothetical protein LRHMDP3_2074 [Lactobacillus rhamnosus LRHMDP3]
gi|411186553|gb|EKS53677.1|	hypothetical protein LRHMDP3_209 [Lactobacillus rhamnosus LRHMDP3]
gi|411182847|gb|EKS49991.1|	hypothetical protein LRHMDP3_2102 [Lactobacillus rhamnosus LRHMDP3]
gi|411182851|gb|EKS49995.1|	hypothetical protein LRHMDP3_2106 [Lactobacillus rhamnosus LRHMDP3]
gi|411182854|gb|EKS49998.1|	hypothetical protein LRHMDP3_2109 [Lactobacillus rhamnosus LRHMDP3]
gi|411182860|gb|EKS50004.1|	hypothetical protein LRHMDP3_2115 [Lactobacillus rhamnosus LRHMDP3]
gi|411182870|gb|EKS50014.1|	hypothetical protein LRHMDP3_2125 [Lactobacillus rhamnosus LRHMDP3]
gi|411182577|gb|EKS49723.1|	hypothetical protein LRHMDP3_2137 [Lactobacillus rhamnosus LRHMDP3]
gi|411182578|gb|EKS49724.1|	hypothetical protein LRHMDP3_2138 [Lactobacillus rhamnosus LRHMDP3]
gi|411182579|gb|EKS49725.1|	hypothetical protein LRHMDP3_2139 [Lactobacillus rhamnosus LRHMDP3]
gi|411182580|gb|EKS49726.1|	hypothetical protein LRHMDP3_2140 [Lactobacillus rhamnosus LRHMDP3]
gi|411182581|gb|EKS49727.1|	hypothetical protein LRHMDP3_2141 [Lactobacillus rhamnosus LRHMDP3]
gi|411182582|gb|EKS49728.1|	hypothetical protein LRHMDP3_2142 [Lactobacillus rhamnosus LRHMDP3]
gi|411182583|gb|EKS49729.1|	hypothetical protein LRHMDP3_2143 [Lactobacillus rhamnosus LRHMDP3]
gi|411182584|gb|EKS49730.1|	hypothetical protein LRHMDP3_2144 [Lactobacillus rhamnosus LRHMDP3]
gi|411182586|gb|EKS49732.1|	hypothetical protein LRHMDP3_2146 [Lactobacillus rhamnosus LRHMDP3]
gi|411182603|gb|EKS49749.1|	hypothetical protein LRHMDP3_2163 [Lactobacillus rhamnosus LRHMDP3]
gi|411182608|gb|EKS49754.1|	hypothetical protein LRHMDP3_2168 [Lactobacillus rhamnosus LRHMDP3]
gi|411182613|gb|EKS49759.1|	hypothetical protein LRHMDP3_2173 [Lactobacillus rhamnosus LRHMDP3]
gi|411182629|gb|EKS49775.1|	hypothetical protein LRHMDP3_2189 [Lactobacillus rhamnosus LRHMDP3]
gi|411182462|gb|EKS49610.1|	hypothetical protein LRHMDP3_2231 [Lactobacillus rhamnosus LRHMDP3]
gi|411182464|gb|EKS49612.1|	hypothetical protein LRHMDP3_2233 [Lactobacillus rhamnosus LRHMDP3]
gi|411182473|gb|EKS49621.1|	hypothetical protein LRHMDP3_2242 [Lactobacillus rhamnosus LRHMDP3]
gi|411182502|gb|EKS49650.1|	hypothetical protein LRHMDP3_2271 [Lactobacillus rhamnosus LRHMDP3]
gi|411182296|gb|EKS49447.1|	hypothetical protein LRHMDP3_2282 [Lactobacillus rhamnosus LRHMDP3]
gi|411182318|gb|EKS49469.1|	hypothetical protein LRHMDP3_2304 [Lactobacillus rhamnosus LRHMDP3]
gi|411182195|gb|EKS49348.1|	hypothetical protein LRHMDP3_2366 [Lactobacillus rhamnosus LRHMDP3]
gi|411182201|gb|EKS49354.1|	hypothetical protein LRHMDP3_2372 [Lactobacillus rhamnosus LRHMDP3]
gi|411182233|gb|EKS49386.1|	hypothetical protein LRHMDP3_2404 [Lactobacillus rhamnosus LRHMDP3]
gi|411182236|gb|EKS49389.1|	hypothetical protein LRHMDP3_2407 [Lactobacillus rhamnosus LRHMDP3]
gi|411182246|gb|EKS49399.1|	hypothetical protein LRHMDP3_2417 [Lactobacillus rhamnosus LRHMDP3]
gi|411182110|gb|EKS49265.1|	hypothetical protein LRHMDP3_2460 [Lactobacillus rhamnosus LRHMDP3]
gi|411182036|gb|EKS49192.1|	hypothetical protein LRHMDP3_2502 [Lactobacillus rhamnosus LRHMDP3]
gi|411182038|gb|EKS49194.1|	hypothetical protein LRHMDP3_2504 [Lactobacillus rhamnosus LRHMDP3]
gi|411182040|gb|EKS49196.1|	hypothetical protein LRHMDP3_2506 [Lactobacillus rhamnosus LRHMDP3]
gi|411181946|gb|EKS49104.1|	hypothetical protein LRHMDP3_2554 [Lactobacillus rhamnosus LRHMDP3]
gi|411181954|gb|EKS49112.1|	hypothetical protein LRHMDP3_2562 [Lactobacillus rhamnosus LRHMDP3]
gi|411181976|gb|EKS49134.1|	hypothetical protein LRHMDP3_2584 [Lactobacillus rhamnosus LRHMDP3]
gi|411181693|gb|EKS48858.1|	hypothetical protein LRHMDP3_2658 [Lactobacillus rhamnosus LRHMDP3]
gi|411186610|gb|EKS53734.1|	hypothetical protein LRHMDP3_266 [Lactobacillus rhamnosus LRHMDP3]
gi|411181617|gb|EKS48784.1|	hypothetical protein LRHMDP3_2688 [Lactobacillus rhamnosus LRHMDP3]
gi|411181552|gb|EKS48721.1|	hypothetical protein LRHMDP3_2718 [Lactobacillus rhamnosus LRHMDP3]
gi|411181553|gb|EKS48722.1|	hypothetical protein LRHMDP3_2719 [Lactobacillus rhamnosus LRHMDP3]
gi|411181562|gb|EKS48731.1|	hypothetical protein LRHMDP3_2728 [Lactobacillus rhamnosus LRHMDP3]
gi|411181539|gb|EKS48709.1|	hypothetical protein LRHMDP3_2761 [Lactobacillus rhamnosus LRHMDP3]
gi|411181477|gb|EKS48650.1|	hypothetical protein LRHMDP3_2779 [Lactobacillus rhamnosus LRHMDP3]
gi|411181429|gb|EKS48604.1|	hypothetical protein LRHMDP3_2795 [Lactobacillus rhamnosus LRHMDP3]
gi|411181398|gb|EKS48575.1|	hypothetical protein LRHMDP3_2814 [Lactobacillus rhamnosus LRHMDP3]
gi|411181378|gb|EKS48557.1|	hypothetical protein LRHMDP3_2833 [Lactobacillus rhamnosus LRHMDP3]
gi|411181333|gb|EKS48514.1|	hypothetical protein LRHMDP3_2834 [Lactobacillus rhamnosus LRHMDP3]
gi|411181338|gb|EKS48519.1|	hypothetical protein LRHMDP3_2839 [Lactobacillus rhamnosus LRHMDP3]
gi|411181344|gb|EKS48525.1|	hypothetical protein LRHMDP3_2845 [Lactobacillus rhamnosus LRHMDP3]
gi|411181312|gb|EKS48495.1|	hypothetical protein LRHMDP3_2856 [Lactobacillus rhamnosus LRHMDP3]
gi|411181275|gb|EKS48460.1|	hypothetical protein LRHMDP3_2863 [Lactobacillus rhamnosus LRHMDP3]
gi|411181276|gb|EKS48461.1|	hypothetical protein LRHMDP3_2864 [Lactobacillus rhamnosus LRHMDP3]
gi|411181277|gb|EKS48462.1|	hypothetical protein LRHMDP3_2865 [Lactobacillus rhamnosus LRHMDP3]
gi|411181278|gb|EKS48463.1|	hypothetical protein LRHMDP3_2866 [Lactobacillus rhamnosus LRHMDP3]
gi|411181281|gb|EKS48466.1|	hypothetical protein LRHMDP3_2869 [Lactobacillus rhamnosus LRHMDP3]
gi|411181284|gb|EKS48469.1|	hypothetical protein LRHMDP3_2872 [Lactobacillus rhamnosus LRHMDP3]
gi|411181285|gb|EKS48470.1|	hypothetical protein LRHMDP3_2873 [Lactobacillus rhamnosus LRHMDP3]
gi|411181286|gb|EKS48471.1|	hypothetical protein LRHMDP3_2874 [Lactobacillus rhamnosus LRHMDP3]
gi|411181288|gb|EKS48473.1|	hypothetical protein LRHMDP3_2876 [Lactobacillus rhamnosus LRHMDP3]
gi|411181293|gb|EKS48478.1|	hypothetical protein LRHMDP3_2881 [Lactobacillus rhamnosus LRHMDP3]
gi|411181206|gb|EKS48397.1|	hypothetical protein LRHMDP3_2911 [Lactobacillus rhamnosus LRHMDP3]
gi|411181177|gb|EKS48372.1|	hypothetical protein LRHMDP3_2916 [Lactobacillus rhamnosus LRHMDP3]
gi|411181181|gb|EKS48376.1|	hypothetical protein LRHMDP3_2920 [Lactobacillus rhamnosus LRHMDP3]
gi|411186376|gb|EKS53500.1|	hypothetical protein LRHMDP3_32 [Lactobacillus rhamnosus LRHMDP3]
gi|411185818|gb|EKS52944.1|	hypothetical protein LRHMDP3_322 [Lactobacillus rhamnosus LRHMDP3]
gi|411185880|gb|EKS53006.1|	hypothetical protein LRHMDP3_384 [Lactobacillus rhamnosus LRHMDP3]
gi|411185882|gb|EKS53008.1|	hypothetical protein LRHMDP3_386 [Lactobacillus rhamnosus LRHMDP3]
gi|411185891|gb|EKS53017.1|	hypothetical protein LRHMDP3_395 [Lactobacillus rhamnosus LRHMDP3]
gi|411186348|gb|EKS53472.1|	hypothetical protein LRHMDP3_4 [Lactobacillus rhamnosus LRHMDP3]
gi|411185897|gb|EKS53023.1|	hypothetical protein LRHMDP3_401 [Lactobacillus rhamnosus LRHMDP3]
gi|411186388|gb|EKS53512.1|	hypothetical protein LRHMDP3_44 [Lactobacillus rhamnosus LRHMDP3]
gi|411185946|gb|EKS53072.1|	hypothetical protein LRHMDP3_450 [Lactobacillus rhamnosus LRHMDP3]
gi|411185960|gb|EKS53086.1|	hypothetical protein LRHMDP3_464 [Lactobacillus rhamnosus LRHMDP3]
gi|411185971|gb|EKS53097.1|	hypothetical protein LRHMDP3_475 [Lactobacillus rhamnosus LRHMDP3]
gi|411185972|gb|EKS53098.1|	hypothetical protein LRHMDP3_476 [Lactobacillus rhamnosus LRHMDP3]
gi|411185059|gb|EKS52188.1|	hypothetical protein LRHMDP3_559 [Lactobacillus rhamnosus LRHMDP3]
gi|411185063|gb|EKS52192.1|	hypothetical protein LRHMDP3_563 [Lactobacillus rhamnosus LRHMDP3]
gi|411185076|gb|EKS52205.1|	hypothetical protein LRHMDP3_576 [Lactobacillus rhamnosus LRHMDP3]
gi|411185084|gb|EKS52213.1|	hypothetical protein LRHMDP3_584 [Lactobacillus rhamnosus LRHMDP3]
gi|411185100|gb|EKS52229.1|	hypothetical protein LRHMDP3_600 [Lactobacillus rhamnosus LRHMDP3]
gi|411185101|gb|EKS52230.1|	hypothetical protein LRHMDP3_601 [Lactobacillus rhamnosus LRHMDP3]
gi|411185109|gb|EKS52238.1|	hypothetical protein LRHMDP3_609 [Lactobacillus rhamnosus LRHMDP3]
gi|411185121|gb|EKS52250.1|	hypothetical protein LRHMDP3_621 [Lactobacillus rhamnosus LRHMDP3]
gi|411185140|gb|EKS52269.1|	hypothetical protein LRHMDP3_640 [Lactobacillus rhamnosus LRHMDP3]
gi|411185144|gb|EKS52273.1|	hypothetical protein LRHMDP3_644 [Lactobacillus rhamnosus LRHMDP3]
gi|411185161|gb|EKS52290.1|	hypothetical protein LRHMDP3_661 [Lactobacillus rhamnosus LRHMDP3]
gi|411185170|gb|EKS52299.1|	hypothetical protein LRHMDP3_670 [Lactobacillus rhamnosus LRHMDP3]
gi|411186412|gb|EKS53536.1|	hypothetical protein LRHMDP3_68 [Lactobacillus rhamnosus LRHMDP3]
gi|411185183|gb|EKS52312.1|	hypothetical protein LRHMDP3_683 [Lactobacillus rhamnosus LRHMDP3]
gi|411185194|gb|EKS52323.1|	hypothetical protein LRHMDP3_694 [Lactobacillus rhamnosus LRHMDP3]
gi|411185199|gb|EKS52328.1|	hypothetical protein LRHMDP3_699 [Lactobacillus rhamnosus LRHMDP3]
gi|411185205|gb|EKS52334.1|	hypothetical protein LRHMDP3_705 [Lactobacillus rhamnosus LRHMDP3]
gi|411185228|gb|EKS52357.1|	hypothetical protein LRHMDP3_728 [Lactobacillus rhamnosus LRHMDP3]
gi|411185235|gb|EKS52364.1|	hypothetical protein LRHMDP3_735 [Lactobacillus rhamnosus LRHMDP3]
gi|411185260|gb|EKS52389.1|	hypothetical protein LRHMDP3_760 [Lactobacillus rhamnosus LRHMDP3]
gi|411184642|gb|EKS51773.1|	hypothetical protein LRHMDP3_840 [Lactobacillus rhamnosus LRHMDP3]
gi|411184663|gb|EKS51794.1|	hypothetical protein LRHMDP3_861 [Lactobacillus rhamnosus LRHMDP3]
gi|411184742|gb|EKS51873.1|	hypothetical protein LRHMDP3_940 [Lactobacillus rhamnosus LRHMDP3]
gi|411184787|gb|EKS51918.1|	hypothetical protein LRHMDP3_985 [Lactobacillus rhamnosus LRHMDP3]
gi|411184795|gb|EKS51926.1|	hypothetical protein LRHMDP3_993 [Lactobacillus rhamnosus LRHMDP3]
gi|411184305|gb|EKS51438.1|	Isochorismatase [Lactobacillus rhamnosus LRHMDP3]
gi|411183412|gb|EKS50550.1|	N-acetyl-L,L-diaminopimelate deacetylase [Lactobacillus rhamnosus LRHMDP3]
gi|411183425|gb|EKS50563.1|	NtrC family Transcriptional regulator [Lactobacillus rhamnosus LRHMDP3]
gi|411184317|gb|EKS51450.1|	Nucleoside-diphosphate-sugar epimerase [Lactobacillus rhamnosus LRHMDP3]
gi|411185982|gb|EKS53108.1|	oxidoreductase [Lactobacillus rhamnosus LRHMDP3]
gi|411182815|gb|EKS49959.1|	Phage anti-repressor protein [Lactobacillus rhamnosus LRHMDP3]
gi|411182771|gb|EKS49915.1|	Phage lysin, N-acetylmuramoyl-L-alanine amidase [Lactobacillus rhamnosus LRHMDP3]
gi|411182967|gb|EKS50109.1|	Phage minor capsid protein [Lactobacillus rhamnosus LRHMDP3]
gi|411182460|gb|EKS49608.1|	polysaccharide biosynthesis export protein [Lactobacillus rhamnosus LRHMDP3]
gi|411185970|gb|EKS53096.1|	Positive transcriptional regulator, MutR family [Lactobacillus rhamnosus LRHMDP3]
gi|411182044|gb|EKS49200.1|	PTS system, beta-glucoside-specific IIA/IIB/IIC component [Lactobacillus rhamnosus LRHMDP3]
gi|411184830|gb|EKS51961.1|	PTS system, cellobiose-specific IIB component [Lactobacillus rhamnosus LRHMDP3]
gi|411184831|gb|EKS51962.1|	PTS system, cellobiose-specific IIC component [Lactobacillus rhamnosus LRHMDP3]
gi|411184329|gb|EKS51462.1|	PTS system, galactitol-specific IIA component [Lactobacillus rhamnosus LRHMDP3]
gi|411184331|gb|EKS51464.1|	PTS system, galactitol-specific IIC component [Lactobacillus rhamnosus LRHMDP3]
gi|411183414|gb|EKS50552.1|	PTS system, gluconate-specific IIC component [Lactobacillus rhamnosus LRHMDP3]
gi|411183416|gb|EKS50554.1|	PTS system, IIB component [Lactobacillus rhamnosus LRHMDP3]
gi|411184330|gb|EKS51463.1|	PTS system, IIb component [Lactobacillus rhamnosus LRHMDP3]
gi|411185178|gb|EKS52307.1|	PTS system, Lactose specific IIB subunit subfamily [Lactobacillus rhamnosus LRHMDP3]
gi|411185179|gb|EKS52308.1|	PTS system, mannitol-specific IIA component [Lactobacillus rhamnosus LRHMDP3]
gi|411183422|gb|EKS50560.1|	PTS system, mannose-specific IIA/IIB component [Lactobacillus rhamnosus LRHMDP3]
gi|411183421|gb|EKS50559.1|	PTS system, mannose-specific IIC component [Lactobacillus rhamnosus LRHMDP3]
gi|411183415|gb|EKS50553.1|	PTS system, mannose-specific IID component [Lactobacillus rhamnosus LRHMDP3]
gi|411183420|gb|EKS50558.1|	PTS system, mannose-specific IID component [Lactobacillus rhamnosus LRHMDP3]
gi|411185177|gb|EKS52306.1|	Putative integral membrane protein [Lactobacillus rhamnosus LRHMDP3]
gi|411184834|gb|EKS51965.1|	putative membrane protein [Lactobacillus rhamnosus LRHMDP3]
gi|411182966|gb|EKS50108.1|	putative minor capsid protein [Lactobacillus rhamnosus LRHMDP3]
gi|411181282|gb|EKS48467.1|	putative plasmid partition protein [Lactobacillus rhamnosus LRHMDP3]
gi|411184332|gb|EKS51465.1|	putative sugar dehydrogenase [Lactobacillus rhamnosus LRHMDP3]
gi|411182961|gb|EKS50103.1|	putative transposase [Lactobacillus rhamnosus LRHMDP3]
gi|411183424|gb|EKS50562.1|	RNA polymerase sigma-54 factor RpoN [Lactobacillus rhamnosus LRHMDP3]
gi|411185981|gb|EKS53107.1|	short chain dehydrogenase [Lactobacillus rhamnosus LRHMDP3]
gi|411184316|gb|EKS51449.1|	ThiJ/PfpI family protein [Lactobacillus rhamnosus LRHMDP3]
gi|411184315|gb|EKS51448.1|	transcription regulator [Lactobacillus rhamnosus LRHMDP3]
gi|411184327|gb|EKS51460.1|	transcription regulator [Lactobacillus rhamnosus LRHMDP3]
gi|411184828|gb|EKS51959.1|	Transcriptional antiterminator [Lactobacillus rhamnosus LRHMDP3]
gi|411183417|gb|EKS50555.1|	Transcriptional regulator [Lactobacillus rhamnosus LRHMDP3]
gi|411183734|gb|EKS50870.1|	Transcriptional regulator, ArsR family [Lactobacillus rhamnosus LRHMDP3]
gi|411183735|gb|EKS50871.1|	transport protein [Lactobacillus rhamnosus LRHMDP3]
gi|411185977|gb|EKS53103.1|	Two-component response regulator, associated with ferric iron transporter [Lactobacillus rhamnosus LRHMDP3]
gi|411185978|gb|EKS53104.1|	Two-component sensor kinase, associated with ferric iron transporter [Lactobacillus rhamnosus LRHMDP3]
gi|411182769|gb|EKS49913.1|	zinc-binding transcriptional regulator, Cro/CI family [Lactobacillus rhamnosus LRHMDP3]
