# Supplementary material for: Comparative Genome Analysis of Lactobacillus rhamnosus Clinical Isolates from Initial Stages of Dental Pulp Infection: Identification of a New Exopolysaccharide Cluster
Source: PLoS One. 2014 Mar 14;9(3):e90643. doi: 10.1371/journal.pone.0090643 (PMC3954586; doi:10.1371/journal.pone.0090643)
Supplement: Table S6 — Strain specific genes for L. rhamnosus LRHMDP2 (a) and L. rhamnosus LRHMDP3 (b). (XLS) [file pone.0090643.s007.xls]

## Sheet: a.
Table S6 Strain specific genes for L. rhamnosus LRHMDP2 (a) and L. rhamnosus LRHMDP3 (b).
a.
gi|411182566|gb|EKS49713.1|	Adhesion exoprotein [Lactobacillus rhamnosus LRHMDP2]
gi|411186755|gb|EKS53877.1|	hypothetical protein LRHMDP2_118 [Lactobacillus rhamnosus LRHMDP2]
gi|411184442|gb|EKS51574.1|	hypothetical protein LRHMDP2_1356 [Lactobacillus rhamnosus LRHMDP2]
gi|411184583|gb|EKS51715.1|	hypothetical protein LRHMDP2_1497 [Lactobacillus rhamnosus LRHMDP2]
gi|411184080|gb|EKS51214.1|	hypothetical protein LRHMDP2_1619 [Lactobacillus rhamnosus LRHMDP2]
gi|411183257|gb|EKS50396.1|	hypothetical protein LRHMDP2_1939 [Lactobacillus rhamnosus LRHMDP2]
gi|411186851|gb|EKS53973.1|	hypothetical protein LRHMDP2_214 [Lactobacillus rhamnosus LRHMDP2]
gi|411182917|gb|EKS50060.1|	hypothetical protein LRHMDP2_2149 [Lactobacillus rhamnosus LRHMDP2]
gi|411182535|gb|EKS49682.1|	hypothetical protein LRHMDP2_2286 [Lactobacillus rhamnosus LRHMDP2]
gi|411182567|gb|EKS49714.1|	hypothetical protein LRHMDP2_2318 [Lactobacillus rhamnosus LRHMDP2]
gi|411182441|gb|EKS49590.1|	hypothetical protein LRHMDP2_2358 [Lactobacillus rhamnosus LRHMDP2]
gi|411182144|gb|EKS49298.1|	hypothetical protein LRHMDP2_2469 [Lactobacillus rhamnosus LRHMDP2]
gi|411182000|gb|EKS49157.1|	hypothetical protein LRHMDP2_2513 [Lactobacillus rhamnosus LRHMDP2]
gi|411186890|gb|EKS54012.1|	hypothetical protein LRHMDP2_253 [Lactobacillus rhamnosus LRHMDP2]
gi|411181886|gb|EKS49045.1|	hypothetical protein LRHMDP2_2531 [Lactobacillus rhamnosus LRHMDP2]
gi|411181701|gb|EKS48865.1|	hypothetical protein LRHMDP2_2677 [Lactobacillus rhamnosus LRHMDP2]
gi|411181727|gb|EKS48891.1|	hypothetical protein LRHMDP2_2703 [Lactobacillus rhamnosus LRHMDP2]
gi|411181301|gb|EKS48485.1|	hypothetical protein LRHMDP2_2853 [Lactobacillus rhamnosus LRHMDP2]
gi|411186974|gb|EKS54096.1|	hypothetical protein LRHMDP2_337 [Lactobacillus rhamnosus LRHMDP2]
gi|411186095|gb|EKS53220.1|	hypothetical protein LRHMDP2_471 [Lactobacillus rhamnosus LRHMDP2]
gi|411186697|gb|EKS53819.1|	hypothetical protein LRHMDP2_60 [Lactobacillus rhamnosus LRHMDP2]
gi|411186698|gb|EKS53820.1|	hypothetical protein LRHMDP2_61 [Lactobacillus rhamnosus LRHMDP2]
gi|411186260|gb|EKS53385.1|	hypothetical protein LRHMDP2_636 [Lactobacillus rhamnosus LRHMDP2]
gi|411185521|gb|EKS52648.1|	hypothetical protein LRHMDP2_720 [Lactobacillus rhamnosus LRHMDP2]
gi|411183252|gb|EKS50391.1|	immunity protein PlnI, membrane-bound protease CAAX family [Lactobacillus rhamnosus LRHMDP2]
gi|411184565|gb|EKS51697.1|	type II secretory pathway/competence component/Competence protein ComGC [Lactobacillus rhamnosus LRHMDP2]

## Sheet: b.
b.
gi|411183681|gb|EKS50817.1|	Cytochrome d ubiquinol oxidase subunit I [Lactobacillus rhamnosus LRHMDP3]
gi|411186613|gb|EKS53737.1|	DinG family ATP-dependent helicase YoaA [Lactobacillus rhamnosus LRHMDP3]
gi|411182228|gb|EKS49381.1|	Flagellar hook-length control protein FliK [Lactobacillus rhamnosus LRHMDP3]
gi|411184253|gb|EKS51386.1|	hypothetical protein LRHMDP3_1111 [Lactobacillus rhamnosus LRHMDP3]
gi|411186461|gb|EKS53585.1|	hypothetical protein LRHMDP3_117 [Lactobacillus rhamnosus LRHMDP3]
gi|411184439|gb|EKS51572.1|	hypothetical protein LRHMDP3_1297 [Lactobacillus rhamnosus LRHMDP3]
gi|411183956|gb|EKS51091.1|	hypothetical protein LRHMDP3_1474 [Lactobacillus rhamnosus LRHMDP3]
gi|411183461|gb|EKS50599.1|	hypothetical protein LRHMDP3_1770 [Lactobacillus rhamnosus LRHMDP3]
gi|411182994|gb|EKS50136.1|	hypothetical protein LRHMDP3_1960 [Lactobacillus rhamnosus LRHMDP3]
gi|411182759|gb|EKS49903.1|	hypothetical protein LRHMDP3_2014 [Lactobacillus rhamnosus LRHMDP3]
gi|411182487|gb|EKS49635.1|	hypothetical protein LRHMDP3_2256 [Lactobacillus rhamnosus LRHMDP3]
gi|411182233|gb|EKS49386.1|	hypothetical protein LRHMDP3_2404 [Lactobacillus rhamnosus LRHMDP3]
gi|411181969|gb|EKS49127.1|	hypothetical protein LRHMDP3_2577 [Lactobacillus rhamnosus LRHMDP3]
gi|411181976|gb|EKS49134.1|	hypothetical protein LRHMDP3_2584 [Lactobacillus rhamnosus LRHMDP3]
gi|411186610|gb|EKS53734.1|	hypothetical protein LRHMDP3_266 [Lactobacillus rhamnosus LRHMDP3]
gi|411181617|gb|EKS48784.1|	hypothetical protein LRHMDP3_2688 [Lactobacillus rhamnosus LRHMDP3]
gi|411181539|gb|EKS48709.1|	hypothetical protein LRHMDP3_2761 [Lactobacillus rhamnosus LRHMDP3]
gi|411181194|gb|EKS48387.1|	hypothetical protein LRHMDP3_2914 [Lactobacillus rhamnosus LRHMDP3]
gi|411185101|gb|EKS52230.1|	hypothetical protein LRHMDP3_601 [Lactobacillus rhamnosus LRHMDP3]
gi|411185128|gb|EKS52257.1|	hypothetical protein LRHMDP3_628 [Lactobacillus rhamnosus LRHMDP3]
gi|411185144|gb|EKS52273.1|	hypothetical protein LRHMDP3_644 [Lactobacillus rhamnosus LRHMDP3]
gi|411184642|gb|EKS51773.1|	hypothetical protein LRHMDP3_840 [Lactobacillus rhamnosus LRHMDP3]
gi|411184677|gb|EKS51808.1|	hypothetical protein LRHMDP3_875 [Lactobacillus rhamnosus LRHMDP3]
gi|411182585|gb|EKS49731.1|	Phage lysin [Lactobacillus rhamnosus LRHMDP3]
gi|411181971|gb|EKS49129.1|	Phosphoenolpyruvate-protein phosphotransferase of PTS system [Lactobacillus rhamnosus LRHMDP3]
gi|411181970|gb|EKS49128.1|	Phosphotransferase system, phosphocarrier protein HPr [Lactobacillus rhamnosus LRHMDP3]
gi|411184227|gb|EKS51360.1|	Putative regulator of the mannose operon, ManO [Lactobacillus rhamnosus LRHMDP3]
gi|411181393|gb|EKS48570.1|	Transcriptional regulator CtsR [Lactobacillus rhamnosus LRHMDP3]
