# Supplementary material for: Comparative Genome Analysis of Lactobacillus rhamnosus Clinical Isolates from Initial Stages of Dental Pulp Infection: Identification of a New Exopolysaccharide Cluster
Source: PLoS One. 2014 Mar 14;9(3):e90643. doi: 10.1371/journal.pone.0090643 (PMC3954586; doi:10.1371/journal.pone.0090643)
Supplement: Table S7 — SNP divergence between L. rhamnosus GG and L rhamnosus LRHMDP2 and LRHMDP3. (XLS) [file pone.0090643.s008.xls]

## Sheet: Sheet1
Table S7. SNP divergence between L. rhamnosus GG and L. rhamnosus LRHMDP3 and LRHMDP2
Genome_Coordinate	Anchor	LRHMDP3	LRHMDP2	Anchor_Fragment	Gene_ID	Product	SNP at Strain
156	C	T	T	Anchor_gi_258506995_ref_NC_013198_1__1	LGG_00001	chromosomal replication initiation protein	GG
309	C	G	G	Anchor_gi_258506995_ref_NC_013198_1__1	LGG_00001	chromosomal replication initiation protein	GG
336	T	C	C	Anchor_gi_258506995_ref_NC_013198_1__1	LGG_00001	chromosomal replication initiation protein	GG
417	G	A	A	Anchor_gi_258506995_ref_NC_013198_1__1	LGG_00001	chromosomal replication initiation protein	GG
426	G	A	A	Anchor_gi_258506995_ref_NC_013198_1__1	LGG_00001	chromosomal replication initiation protein	GG
435	C	T	T	Anchor_gi_258506995_ref_NC_013198_1__1	LGG_00001	chromosomal replication initiation protein	GG
450	C	T	T	Anchor_gi_258506995_ref_NC_013198_1__1	LGG_00001	chromosomal replication initiation protein	GG
453	C	T	T	Anchor_gi_258506995_ref_NC_013198_1__1	LGG_00001	chromosomal replication initiation protein	GG
462	C	T	T	Anchor_gi_258506995_ref_NC_013198_1__1	LGG_00001	chromosomal replication initiation protein	GG
551	T	C	C	Anchor_gi_258506995_ref_NC_013198_1__1	LGG_00001	chromosomal replication initiation protein	GG
647	C	T	T	Anchor_gi_258506995_ref_NC_013198_1__2	LGG_00001	chromosomal replication initiation protein	GG
648	C	T	T	Anchor_gi_258506995_ref_NC_013198_1__3	LGG_00001	chromosomal replication initiation protein	GG
728	T	C	C	Anchor_gi_258506995_ref_NC_013198_1__2	LGG_00001	chromosomal replication initiation protein	GG
729	T	C	C	Anchor_gi_258506995_ref_NC_013198_1__3	LGG_00001	chromosomal replication initiation protein	GG
788	C	A	A	Anchor_gi_258506995_ref_NC_013198_1__2	LGG_00001	chromosomal replication initiation protein	GG
789	C	A	A	Anchor_gi_258506995_ref_NC_013198_1__3	LGG_00001	chromosomal replication initiation protein	GG
915	T	C	C	Anchor_gi_258506995_ref_NC_013198_1__4	LGG_00001	chromosomal replication initiation protein	GG
972	T	C	C	Anchor_gi_258506995_ref_NC_013198_1__4	LGG_00001	chromosomal replication initiation protein	GG
981	G	A	A	Anchor_gi_258506995_ref_NC_013198_1__4	LGG_00001	chromosomal replication initiation protein	GG
1038	A	G	G	Anchor_gi_258506995_ref_NC_013198_1__4	LGG_00001	chromosomal replication initiation protein	GG
1042	G	A	A	Anchor_gi_258506995_ref_NC_013198_1__4	LGG_00001	chromosomal replication initiation protein	GG
1044	T	C	C	Anchor_gi_258506995_ref_NC_013198_1__4	LGG_00001	chromosomal replication initiation protein	GG
1050	T	C	C	Anchor_gi_258506995_ref_NC_013198_1__4	LGG_00001	chromosomal replication initiation protein	GG
1128	C	T	T	Anchor_gi_258506995_ref_NC_013198_1__4	LGG_00001	chromosomal replication initiation protein	GG
1137	G	A	A	Anchor_gi_258506995_ref_NC_013198_1__4	LGG_00001	chromosomal replication initiation protein	GG
1143	A	G	G	Anchor_gi_258506995_ref_NC_013198_1__4	LGG_00001	chromosomal replication initiation protein	GG
1161	G	C	C	Anchor_gi_258506995_ref_NC_013198_1__4	LGG_00001	chromosomal replication initiation protein	GG
1164	A	G	G	Anchor_gi_258506995_ref_NC_013198_1__4	LGG_00001	chromosomal replication initiation protein	GG
1167	C	T	T	Anchor_gi_258506995_ref_NC_013198_1__4	LGG_00001	chromosomal replication initiation protein	GG
1176	C	T	T	Anchor_gi_258506995_ref_NC_013198_1__4	LGG_00001	chromosomal replication initiation protein	GG
1182	A	G	G	Anchor_gi_258506995_ref_NC_013198_1__4	LGG_00001	chromosomal replication initiation protein	GG
1204	T	C	C	Anchor_gi_258506995_ref_NC_013198_1__4	LGG_00001	chromosomal replication initiation protein	GG
1218	C	T	T	Anchor_gi_258506995_ref_NC_013198_1__4	LGG_00001	chromosomal replication initiation protein	GG
1290	C	T	T	Anchor_gi_258506995_ref_NC_013198_1__4	LGG_00001	chromosomal replication initiation protein	GG
1311	T	C	C	Anchor_gi_258506995_ref_NC_013198_1__4	LGG_00001	chromosomal replication initiation protein	GG
1344	T	C	C	Anchor_gi_258506995_ref_NC_013198_1__4	LGG_00001	chromosomal replication initiation protein	GG
1477	C	T	T	Anchor_gi_258506995_ref_NC_013198_1__4	IGS	intergenic space or other non-protein-coding region	GG
1571	T	C	C	Anchor_gi_258506995_ref_NC_013198_1__6	LGG_00002	DNA polymerase III subunit beta	GG
1643	T	A	A	Anchor_gi_258506995_ref_NC_013198_1__6	LGG_00002	DNA polymerase III subunit beta	GG
1646	A	G	G	Anchor_gi_258506995_ref_NC_013198_1__6	LGG_00002	DNA polymerase III subunit beta	GG
1670	T	C	C	Anchor_gi_258506995_ref_NC_013198_1__6	LGG_00002	DNA polymerase III subunit beta	GG
1673	C	T	T	Anchor_gi_258506995_ref_NC_013198_1__6	LGG_00002	DNA polymerase III subunit beta	GG
1829	G	A	A	Anchor_gi_258506995_ref_NC_013198_1__6	LGG_00002	DNA polymerase III subunit beta	GG
1892	G	A	A	Anchor_gi_258506995_ref_NC_013198_1__6	LGG_00002	DNA polymerase III subunit beta	GG
1904	A	G	G	Anchor_gi_258506995_ref_NC_013198_1__6	LGG_00002	DNA polymerase III subunit beta	GG
1926	T	A	A	Anchor_gi_258506995_ref_NC_013198_1__6	LGG_00002	DNA polymerase III subunit beta	GG
1940	T	C	C	Anchor_gi_258506995_ref_NC_013198_1__6	LGG_00002	DNA polymerase III subunit beta	GG
1946	A	G	G	Anchor_gi_258506995_ref_NC_013198_1__6	LGG_00002	DNA polymerase III subunit beta	GG
1979	A	G	G	Anchor_gi_258506995_ref_NC_013198_1__6	LGG_00002	DNA polymerase III subunit beta	GG
1984	A	C	C	Anchor_gi_258506995_ref_NC_013198_1__6	LGG_00002	DNA polymerase III subunit beta	GG
2111	C	T	T	Anchor_gi_258506995_ref_NC_013198_1__7	LGG_00002	DNA polymerase III subunit beta	GG
2228	A	C	C	Anchor_gi_258506995_ref_NC_013198_1__7	LGG_00002	DNA polymerase III subunit beta	GG
2246	G	A	A	Anchor_gi_258506995_ref_NC_013198_1__7	LGG_00002	DNA polymerase III subunit beta	GG
2261	C	T	T	Anchor_gi_258506995_ref_NC_013198_1__7	LGG_00002	DNA polymerase III subunit beta	GG
2276	A	G	G	Anchor_gi_258506995_ref_NC_013198_1__7	LGG_00002	DNA polymerase III subunit beta	GG
2282	A	C	C	Anchor_gi_258506995_ref_NC_013198_1__7	LGG_00002	DNA polymerase III subunit beta	GG
2288	C	T	T	Anchor_gi_258506995_ref_NC_013198_1__7	LGG_00002	DNA polymerase III subunit beta	GG
2294	G	A	A	Anchor_gi_258506995_ref_NC_013198_1__7	LGG_00002	DNA polymerase III subunit beta	GG
2354	G	C	C	Anchor_gi_258506995_ref_NC_013198_1__7	LGG_00002	DNA polymerase III subunit beta	GG
2387	G	C	C	Anchor_gi_258506995_ref_NC_013198_1__7	LGG_00002	DNA polymerase III subunit beta	GG
2419	G	A	A	Anchor_gi_258506995_ref_NC_013198_1__8	LGG_00002	DNA polymerase III subunit beta	GG
2477	T	C	C	Anchor_gi_258506995_ref_NC_013198_1__8	LGG_00002	DNA polymerase III subunit beta	GG
2486	G	A	A	Anchor_gi_258506995_ref_NC_013198_1__8	LGG_00002	DNA polymerase III subunit beta	GG
2531	G	A	A	Anchor_gi_258506995_ref_NC_013198_1__8	LGG_00002	DNA polymerase III subunit beta	GG
2538	C	T	T	Anchor_gi_258506995_ref_NC_013198_1__8	LGG_00002	DNA polymerase III subunit beta	GG
2564	T	C	C	Anchor_gi_258506995_ref_NC_013198_1__8	LGG_00002	DNA polymerase III subunit beta	GG
2687	A	G	G	Anchor_gi_258506995_ref_NC_013198_1__8	IGS	intergenic space or other non-protein-coding region	GG
2757	A	G	G	Anchor_gi_258506995_ref_NC_013198_1__10	IGS	intergenic space or other non-protein-coding region	GG
2900	T	C	C	Anchor_gi_258506995_ref_NC_013198_1__10	IGS	intergenic space or other non-protein-coding region	GG
2905	A	T	T	Anchor_gi_258506995_ref_NC_013198_1__10	IGS	intergenic space or other non-protein-coding region	GG
2923	C	A	A	Anchor_gi_258506995_ref_NC_013198_1__10	IGS	intergenic space or other non-protein-coding region	GG
3010	A	G	G	Anchor_gi_258506995_ref_NC_013198_1__10	IGS	intergenic space or other non-protein-coding region	GG
3011	A	G	G	Anchor_gi_258506995_ref_NC_013198_1__11	IGS	intergenic space or other non-protein-coding region	GG
3015	C	T	T	Anchor_gi_258506995_ref_NC_013198_1__10	IGS	intergenic space or other non-protein-coding region	GG
3016	C	T	T	Anchor_gi_258506995_ref_NC_013198_1__11	IGS	intergenic space or other non-protein-coding region	GG
3319	C	G	G	Anchor_gi_258506995_ref_NC_013198_1__12	LGG_00003	S4 domain-containing protein YaaA	GG
3377	T	C	C	Anchor_gi_258506995_ref_NC_013198_1__12	LGG_00004	DNA replication and repair protein RecF	GG
3434	G	T	T	Anchor_gi_258506995_ref_NC_013198_1__12	LGG_00004	DNA replication and repair protein RecF	GG
3500	A	T	T	Anchor_gi_258506995_ref_NC_013198_1__12	LGG_00004	DNA replication and repair protein RecF	GG
3620	A	G	G	Anchor_gi_258506995_ref_NC_013198_1__13	LGG_00004	DNA replication and repair protein RecF	GG
3696	T	C	C	Anchor_gi_258506995_ref_NC_013198_1__13	LGG_00004	DNA replication and repair protein RecF	GG
3761	A	G	G	Anchor_gi_258506995_ref_NC_013198_1__13	LGG_00004	DNA replication and repair protein RecF	GG
3896	T	C	C	Anchor_gi_258506995_ref_NC_013198_1__13	LGG_00004	DNA replication and repair protein RecF	GG
3932	A	G	G	Anchor_gi_258506995_ref_NC_013198_1__13	LGG_00004	DNA replication and repair protein RecF	GG
4052	T	G	G	Anchor_gi_258506995_ref_NC_013198_1__13	LGG_00004	DNA replication and repair protein RecF	GG
4073	T	C	C	Anchor_gi_258506995_ref_NC_013198_1__13	LGG_00004	DNA replication and repair protein RecF	GG
4079	A	G	G	Anchor_gi_258506995_ref_NC_013198_1__13	LGG_00004	DNA replication and repair protein RecF	GG
4253	G	A	A	Anchor_gi_258506995_ref_NC_013198_1__15	LGG_00004	DNA replication and repair protein RecF	GG
4316	T	C	C	Anchor_gi_258506995_ref_NC_013198_1__15	LGG_00004	DNA replication and repair protein RecF	GG
4337	T	G	G	Anchor_gi_258506995_ref_NC_013198_1__15	LGG_00004	DNA replication and repair protein RecF	GG
4346	G	A	A	Anchor_gi_258506995_ref_NC_013198_1__15	LGG_00004	DNA replication and repair protein RecF	GG
4349	C	G	G	Anchor_gi_258506995_ref_NC_013198_1__15	LGG_00004	DNA replication and repair protein RecF	GG
4371	G	A	A	Anchor_gi_258506995_ref_NC_013198_1__15	LGG_00004	DNA replication and repair protein RecF	GG
4394	A	G	G	Anchor_gi_258506995_ref_NC_013198_1__15	LGG_00004	DNA replication and repair protein RecF	GG
4629	A	G	G	Anchor_gi_258506995_ref_NC_013198_1__16	LGG_00005	DNA gyrase subunit B	GG
4656	A	G	G	Anchor_gi_258506995_ref_NC_013198_1__16	LGG_00005	DNA gyrase subunit B	GG
4701	C	T	T	Anchor_gi_258506995_ref_NC_013198_1__16	LGG_00005	DNA gyrase subunit B	GG
4776	T	C	C	Anchor_gi_258506995_ref_NC_013198_1__16	LGG_00005	DNA gyrase subunit B	GG
4782	C	T	T	Anchor_gi_258506995_ref_NC_013198_1__16	LGG_00005	DNA gyrase subunit B	GG
4791	T	A	A	Anchor_gi_258506995_ref_NC_013198_1__16	LGG_00005	DNA gyrase subunit B	GG
4824	A	G	G	Anchor_gi_258506995_ref_NC_013198_1__17	LGG_00005	DNA gyrase subunit B	GG
4866	T	C	C	Anchor_gi_258506995_ref_NC_013198_1__17	LGG_00005	DNA gyrase subunit B	GG
4878	C	T	T	Anchor_gi_258506995_ref_NC_013198_1__17	LGG_00005	DNA gyrase subunit B	GG
4908	C	T	T	Anchor_gi_258506995_ref_NC_013198_1__17	LGG_00005	DNA gyrase subunit B	GG
4930	C	T	T	Anchor_gi_258506995_ref_NC_013198_1__17	LGG_00005	DNA gyrase subunit B	GG
4935	A	G	G	Anchor_gi_258506995_ref_NC_013198_1__17	LGG_00005	DNA gyrase subunit B	GG
4947	T	C	C	Anchor_gi_258506995_ref_NC_013198_1__17	LGG_00005	DNA gyrase subunit B	GG
5034	A	G	G	Anchor_gi_258506995_ref_NC_013198_1__17	LGG_00005	DNA gyrase subunit B	GG
5037	G	T	T	Anchor_gi_258506995_ref_NC_013198_1__17	LGG_00005	DNA gyrase subunit B	GG
5052	G	C	C	Anchor_gi_258506995_ref_NC_013198_1__17	LGG_00005	DNA gyrase subunit B	GG
5061	C	T	T	Anchor_gi_258506995_ref_NC_013198_1__17	LGG_00005	DNA gyrase subunit B	GG
5119	C	T	T	Anchor_gi_258506995_ref_NC_013198_1__17	LGG_00005	DNA gyrase subunit B	GG
5130	G	A	A	Anchor_gi_258506995_ref_NC_013198_1__17	LGG_00005	DNA gyrase subunit B	GG
5160	G	A	A	Anchor_gi_258506995_ref_NC_013198_1__17	LGG_00005	DNA gyrase subunit B	GG
5181	T	C	C	Anchor_gi_258506995_ref_NC_013198_1__17	LGG_00005	DNA gyrase subunit B	GG
5199	T	C	C	Anchor_gi_258506995_ref_NC_013198_1__17	LGG_00005	DNA gyrase subunit B	GG
5238	T	G	G	Anchor_gi_258506995_ref_NC_013198_1__17	LGG_00005	DNA gyrase subunit B	GG
5244	T	A	A	Anchor_gi_258506995_ref_NC_013198_1__17	LGG_00005	DNA gyrase subunit B	GG
5250	C	T	T	Anchor_gi_258506995_ref_NC_013198_1__17	LGG_00005	DNA gyrase subunit B	GG
5403	C	T	T	Anchor_gi_258506995_ref_NC_013198_1__18	LGG_00005	DNA gyrase subunit B	GG
5454	T	C	C	Anchor_gi_258506995_ref_NC_013198_1__19	LGG_00005	DNA gyrase subunit B	GG
5529	A	G	G	Anchor_gi_258506995_ref_NC_013198_1__19	LGG_00005	DNA gyrase subunit B	GG
5532	T	C	C	Anchor_gi_258506995_ref_NC_013198_1__19	LGG_00005	DNA gyrase subunit B	GG
5589	G	T	T	Anchor_gi_258506995_ref_NC_013198_1__19	LGG_00005	DNA gyrase subunit B	GG
5601	C	T	T	Anchor_gi_258506995_ref_NC_013198_1__19	LGG_00005	DNA gyrase subunit B	GG
5640	T	C	C	Anchor_gi_258506995_ref_NC_013198_1__19	LGG_00005	DNA gyrase subunit B	GG
5679	T	C	C	Anchor_gi_258506995_ref_NC_013198_1__19	LGG_00005	DNA gyrase subunit B	GG
5709	T	C	C	Anchor_gi_258506995_ref_NC_013198_1__19	LGG_00005	DNA gyrase subunit B	GG
5934	A	C	C	Anchor_gi_258506995_ref_NC_013198_1__19	LGG_00005	DNA gyrase subunit B	GG
5958	C	T	T	Anchor_gi_258506995_ref_NC_013198_1__19	LGG_00005	DNA gyrase subunit B	GG
6159	G	A	A	Anchor_gi_258506995_ref_NC_013198_1__20	LGG_00005	DNA gyrase subunit B	GG
6249	T	C	C	Anchor_gi_258506995_ref_NC_013198_1__20	LGG_00005	DNA gyrase subunit B	GG
6252	G	A	A	Anchor_gi_258506995_ref_NC_013198_1__20	LGG_00005	DNA gyrase subunit B	GG
6273	C	T	T	Anchor_gi_258506995_ref_NC_013198_1__20	LGG_00005	DNA gyrase subunit B	GG
6710	G	A	A	Anchor_gi_258506995_ref_NC_013198_1__22	LGG_00006	DNA gyrase subunit A	GG
6722	T	G	G	Anchor_gi_258506995_ref_NC_013198_1__22	LGG_00006	DNA gyrase subunit A	GG
6806	A	G	G	Anchor_gi_258506995_ref_NC_013198_1__22	LGG_00006	DNA gyrase subunit A	GG
6809	C	T	T	Anchor_gi_258506995_ref_NC_013198_1__22	LGG_00006	DNA gyrase subunit A	GG
6812	C	G	G	Anchor_gi_258506995_ref_NC_013198_1__22	LGG_00006	DNA gyrase subunit A	GG
6815	A	G	G	Anchor_gi_258506995_ref_NC_013198_1__22	LGG_00006	DNA gyrase subunit A	GG
6935	C	T	T	Anchor_gi_258506995_ref_NC_013198_1__24	LGG_00006	DNA gyrase subunit A	GG
7058	A	C	C	Anchor_gi_258506995_ref_NC_013198_1__24	LGG_00006	DNA gyrase subunit A	GG
7160	T	C	C	Anchor_gi_258506995_ref_NC_013198_1__24	LGG_00006	DNA gyrase subunit A	GG
7250	T	C	C	Anchor_gi_258506995_ref_NC_013198_1__24	LGG_00006	DNA gyrase subunit A	GG
7436	T	C	C	Anchor_gi_258506995_ref_NC_013198_1__24	LGG_00006	DNA gyrase subunit A	GG
7598	T	C	C	Anchor_gi_258506995_ref_NC_013198_1__26	LGG_00006	DNA gyrase subunit A	GG
7610	C	T	T	Anchor_gi_258506995_ref_NC_013198_1__26	LGG_00006	DNA gyrase subunit A	GG
7679	T	C	C	Anchor_gi_258506995_ref_NC_013198_1__26	LGG_00006	DNA gyrase subunit A	GG
7709	C	T	T	Anchor_gi_258506995_ref_NC_013198_1__26	LGG_00006	DNA gyrase subunit A	GG
7850	T	C	C	Anchor_gi_258506995_ref_NC_013198_1__27	LGG_00006	DNA gyrase subunit A	GG
7953	T	C	C	Anchor_gi_258506995_ref_NC_013198_1__27	LGG_00006	DNA gyrase subunit A	GG
7988	C	G	G	Anchor_gi_258506995_ref_NC_013198_1__27	LGG_00006	DNA gyrase subunit A	GG
8000	G	A	A	Anchor_gi_258506995_ref_NC_013198_1__27	LGG_00006	DNA gyrase subunit A	GG
8117	G	C	C	Anchor_gi_258506995_ref_NC_013198_1__27	LGG_00006	DNA gyrase subunit A	GG
8156	C	G	G	Anchor_gi_258506995_ref_NC_013198_1__27	LGG_00006	DNA gyrase subunit A	GG
8186	T	C	C	Anchor_gi_258506995_ref_NC_013198_1__27	LGG_00006	DNA gyrase subunit A	GG
8237	T	A	A	Anchor_gi_258506995_ref_NC_013198_1__27	LGG_00006	DNA gyrase subunit A	GG
8279	A	G	G	Anchor_gi_258506995_ref_NC_013198_1__27	LGG_00006	DNA gyrase subunit A	GG
8288	G	A	A	Anchor_gi_258506995_ref_NC_013198_1__27	LGG_00006	DNA gyrase subunit A	GG
8307	T	C	C	Anchor_gi_258506995_ref_NC_013198_1__27	LGG_00006	DNA gyrase subunit A	GG
8345	C	T	T	Anchor_gi_258506995_ref_NC_013198_1__27	LGG_00006	DNA gyrase subunit A	GG
8372	T	C	C	Anchor_gi_258506995_ref_NC_013198_1__27	LGG_00006	DNA gyrase subunit A	GG
8379	T	C	C	Anchor_gi_258506995_ref_NC_013198_1__27	LGG_00006	DNA gyrase subunit A	GG
8381	A	G	G	Anchor_gi_258506995_ref_NC_013198_1__27	LGG_00006	DNA gyrase subunit A	GG
8405	A	G	G	Anchor_gi_258506995_ref_NC_013198_1__28	LGG_00006	DNA gyrase subunit A	GG
8468	C	T	T	Anchor_gi_258506995_ref_NC_013198_1__28	LGG_00006	DNA gyrase subunit A	GG
8483	T	C	C	Anchor_gi_258506995_ref_NC_013198_1__28	LGG_00006	DNA gyrase subunit A	GG
8487	T	C	C	Anchor_gi_258506995_ref_NC_013198_1__28	LGG_00006	DNA gyrase subunit A	GG
8513	G	A	A	Anchor_gi_258506995_ref_NC_013198_1__28	LGG_00006	DNA gyrase subunit A	GG
8663	A	G	G	Anchor_gi_258506995_ref_NC_013198_1__28	LGG_00006	DNA gyrase subunit A	GG
8711	A	C	C	Anchor_gi_258506995_ref_NC_013198_1__29	LGG_00006	DNA gyrase subunit A	GG
9036	G	T	T	Anchor_gi_258506995_ref_NC_013198_1__30	LGG_00006	DNA gyrase subunit A	GG
9038	A	G	G	Anchor_gi_258506995_ref_NC_013198_1__30	LGG_00006	DNA gyrase subunit A	GG
9050	G	A	A	Anchor_gi_258506995_ref_NC_013198_1__30	LGG_00006	DNA gyrase subunit A	GG
9108	T	G	G	Anchor_gi_258506995_ref_NC_013198_1__30	LGG_00006	DNA gyrase subunit A	GG
9134	T	C	C	Anchor_gi_258506995_ref_NC_013198_1__30	LGG_00006	DNA gyrase subunit A	GG
9218	C	A	A	Anchor_gi_258506995_ref_NC_013198_1__30	IGS	intergenic space or other non-protein-coding region	GG
9744	A	C	C	Anchor_gi_258506995_ref_NC_013198_1__32	IGS	intergenic space or other non-protein-coding region	GG
9788	T	C	C	Anchor_gi_258506995_ref_NC_013198_1__32	IGS	intergenic space or other non-protein-coding region	GG
10739	G	A	A	Anchor_gi_258506995_ref_NC_013198_1__35	IGS	intergenic space or other non-protein-coding region	GG
10942	G	T	T	Anchor_gi_258506995_ref_NC_013198_1__37	IGS	intergenic space or other non-protein-coding region	GG
11081	C	T	T	Anchor_gi_258506995_ref_NC_013198_1__37	LGG_00010	single-stranded DNA-binding protein	GG
11086	A	G	G	Anchor_gi_258506995_ref_NC_013198_1__37	LGG_00010	single-stranded DNA-binding protein	GG
11350	C	T	T	Anchor_gi_258506995_ref_NC_013198_1__37	LGG_00010	single-stranded DNA-binding protein	GG
11438	T	C	C	Anchor_gi_258506995_ref_NC_013198_1__38	IGS	intergenic space or other non-protein-coding region	GG
11481	A	G	G	Anchor_gi_258506995_ref_NC_013198_1__38	IGS	intergenic space or other non-protein-coding region	GG
11737	C	T	T	Anchor_gi_258506995_ref_NC_013198_1__39	LGG_00011	30S ribosomal protein S6	GG
12036	T	C	C	Anchor_gi_258506995_ref_NC_013198_1__41	LGG_00012	single-stranded DNA-binding protein	GG
12168	T	C	C	Anchor_gi_258506995_ref_NC_013198_1__41	LGG_00012	single-stranded DNA-binding protein	GG
12174	T	C	C	Anchor_gi_258506995_ref_NC_013198_1__41	LGG_00012	single-stranded DNA-binding protein	GG
12201	G	A	A	Anchor_gi_258506995_ref_NC_013198_1__41	LGG_00012	single-stranded DNA-binding protein	GG
12231	C	T	T	Anchor_gi_258506995_ref_NC_013198_1__41	LGG_00012	single-stranded DNA-binding protein	GG
12246	T	A	A	Anchor_gi_258506995_ref_NC_013198_1__41	LGG_00012	single-stranded DNA-binding protein	GG
12453	C	T	T	Anchor_gi_258506995_ref_NC_013198_1__42	LGG_00012	single-stranded DNA-binding protein	GG
12484	T	G	G	Anchor_gi_258506995_ref_NC_013198_1__42	IGS	intergenic space or other non-protein-coding region	GG
12522	T	G	G	Anchor_gi_258506995_ref_NC_013198_1__42	IGS	intergenic space or other non-protein-coding region	GG
12678	C	T	T	Anchor_gi_258506995_ref_NC_013198_1__42	LGG_00013	30S ribosomal protein S18	GG
12840	A	T	T	Anchor_gi_258506995_ref_NC_013198_1__42	IGS	intergenic space or other non-protein-coding region	GG
12867	C	T	T	Anchor_gi_258506995_ref_NC_013198_1__42	IGS	intergenic space or other non-protein-coding region	GG
13205	T	C	C	Anchor_gi_258506995_ref_NC_013198_1__45	LGG_00015	PfpI family intracellular protease	GG
13211	C	T	T	Anchor_gi_258506995_ref_NC_013198_1__45	LGG_00015	PfpI family intracellular protease	GG
13394	C	T	T	Anchor_gi_258506995_ref_NC_013198_1__45	LGG_00015	PfpI family intracellular protease	GG
13397	G	A	A	Anchor_gi_258506995_ref_NC_013198_1__45	LGG_00015	PfpI family intracellular protease	GG
13463	A	G	G	Anchor_gi_258506995_ref_NC_013198_1__45	LGG_00015	PfpI family intracellular protease	GG
13469	A	G	G	Anchor_gi_258506995_ref_NC_013198_1__45	LGG_00015	PfpI family intracellular protease	GG
13652	T	A	A	Anchor_gi_258506995_ref_NC_013198_1__45	LGG_00015	PfpI family intracellular protease	GG
13666	C	T	T	Anchor_gi_258506995_ref_NC_013198_1__45	LGG_00015	PfpI family intracellular protease	GG
13710	G	A	A	Anchor_gi_258506995_ref_NC_013198_1__45	IGS	intergenic space or other non-protein-coding region	GG
13759	A	G	G	Anchor_gi_258506995_ref_NC_013198_1__45	IGS	intergenic space or other non-protein-coding region	GG
13792	T	C	C	Anchor_gi_258506995_ref_NC_013198_1__45	IGS	intergenic space or other non-protein-coding region	GG
13826	G	A	A	Anchor_gi_258506995_ref_NC_013198_1__47	IGS	intergenic space or other non-protein-coding region	GG
13829	A	G	G	Anchor_gi_258506995_ref_NC_013198_1__47	IGS	intergenic space or other non-protein-coding region	GG
13835	G	A	A	Anchor_gi_258506995_ref_NC_013198_1__47	IGS	intergenic space or other non-protein-coding region	GG
13851	G	A	A	Anchor_gi_258506995_ref_NC_013198_1__47	IGS	intergenic space or other non-protein-coding region	GG
13884	G	A	A	Anchor_gi_258506995_ref_NC_013198_1__47	IGS	intergenic space or other non-protein-coding region	GG
13888	G	A	A	Anchor_gi_258506995_ref_NC_013198_1__47	IGS	intergenic space or other non-protein-coding region	GG
13904	C	A	A	Anchor_gi_258506995_ref_NC_013198_1__47	IGS	intergenic space or other non-protein-coding region	GG
13921	T	G	G	Anchor_gi_258506995_ref_NC_013198_1__47	IGS	intergenic space or other non-protein-coding region	GG
13957	A	G	G	Anchor_gi_258506995_ref_NC_013198_1__47	IGS	intergenic space or other non-protein-coding region	GG
13981	G	C	C	Anchor_gi_258506995_ref_NC_013198_1__47	IGS	intergenic space or other non-protein-coding region	GG
13985	C	G	G	Anchor_gi_258506995_ref_NC_013198_1__47	IGS	intergenic space or other non-protein-coding region	GG
14037	A	G	G	Anchor_gi_258506995_ref_NC_013198_1__47	LGG_00016	cytochrome d ubiquinol oxidase subunit I	GG
14165	C	T	T	Anchor_gi_258506995_ref_NC_013198_1__47	LGG_00016	cytochrome d ubiquinol oxidase subunit I	GG
14189	G	A	A	Anchor_gi_258506995_ref_NC_013198_1__47	LGG_00016	cytochrome d ubiquinol oxidase subunit I	GG
14222	C	T	T	Anchor_gi_258506995_ref_NC_013198_1__47	LGG_00016	cytochrome d ubiquinol oxidase subunit I	GG
14303	A	G	G	Anchor_gi_258506995_ref_NC_013198_1__47	LGG_00016	cytochrome d ubiquinol oxidase subunit I	GG
14331	T	C	C	Anchor_gi_258506995_ref_NC_013198_1__47	LGG_00016	cytochrome d ubiquinol oxidase subunit I	GG
14348	T	C	C	Anchor_gi_258506995_ref_NC_013198_1__47	LGG_00016	cytochrome d ubiquinol oxidase subunit I	GG
14366	T	C	C	Anchor_gi_258506995_ref_NC_013198_1__47	LGG_00016	cytochrome d ubiquinol oxidase subunit I	GG
14369	G	A	A	Anchor_gi_258506995_ref_NC_013198_1__47	LGG_00016	cytochrome d ubiquinol oxidase subunit I	GG
14378	C	T	T	Anchor_gi_258506995_ref_NC_013198_1__47	LGG_00016	cytochrome d ubiquinol oxidase subunit I	GG
14422	C	T	T	Anchor_gi_258506995_ref_NC_013198_1__49	LGG_00016	cytochrome d ubiquinol oxidase subunit I	GG
14438	T	G	G	Anchor_gi_258506995_ref_NC_013198_1__49	LGG_00016	cytochrome d ubiquinol oxidase subunit I	GG
14498	C	T	T	Anchor_gi_258506995_ref_NC_013198_1__49	LGG_00016	cytochrome d ubiquinol oxidase subunit I	GG
14510	G	C	C	Anchor_gi_258506995_ref_NC_013198_1__49	LGG_00016	cytochrome d ubiquinol oxidase subunit I	GG
14534	C	T	T	Anchor_gi_258506995_ref_NC_013198_1__49	LGG_00016	cytochrome d ubiquinol oxidase subunit I	GG
14537	C	A	A	Anchor_gi_258506995_ref_NC_013198_1__49	LGG_00016	cytochrome d ubiquinol oxidase subunit I	GG
14636	T	C	C	Anchor_gi_258506995_ref_NC_013198_1__49	LGG_00016	cytochrome d ubiquinol oxidase subunit I	GG
14784	T	C	C	Anchor_gi_258506995_ref_NC_013198_1__49	LGG_00016	cytochrome d ubiquinol oxidase subunit I	GG
14818	C	T	T	Anchor_gi_258506995_ref_NC_013198_1__49	LGG_00016	cytochrome d ubiquinol oxidase subunit I	GG
14845	T	C	C	Anchor_gi_258506995_ref_NC_013198_1__49	LGG_00016	cytochrome d ubiquinol oxidase subunit I	GG
14848	G	A	A	Anchor_gi_258506995_ref_NC_013198_1__49	LGG_00016	cytochrome d ubiquinol oxidase subunit I	GG
14851	A	G	G	Anchor_gi_258506995_ref_NC_013198_1__49	LGG_00016	cytochrome d ubiquinol oxidase subunit I	GG
14962	G	T	T	Anchor_gi_258506995_ref_NC_013198_1__49	LGG_00016	cytochrome d ubiquinol oxidase subunit I	GG
14974	G	A	A	Anchor_gi_258506995_ref_NC_013198_1__49	LGG_00016	cytochrome d ubiquinol oxidase subunit I	GG
15049	G	A	A	Anchor_gi_258506995_ref_NC_013198_1__50	LGG_00016	cytochrome d ubiquinol oxidase subunit I	GG
15050	G	A	A	Anchor_gi_258506995_ref_NC_013198_1__51	LGG_00016	cytochrome d ubiquinol oxidase subunit I	GG
15058	T	C	C	Anchor_gi_258506995_ref_NC_013198_1__50	LGG_00016	cytochrome d ubiquinol oxidase subunit I	GG
15059	T	C	C	Anchor_gi_258506995_ref_NC_013198_1__51	LGG_00016	cytochrome d ubiquinol oxidase subunit I	GG
15131	A	G	G	Anchor_gi_258506995_ref_NC_013198_1__50	LGG_00016	cytochrome d ubiquinol oxidase subunit I	GG
15132	A	G	G	Anchor_gi_258506995_ref_NC_013198_1__51	LGG_00016	cytochrome d ubiquinol oxidase subunit I	GG
15299	A	G	G	Anchor_gi_258506995_ref_NC_013198_1__51	LGG_00016	cytochrome d ubiquinol oxidase subunit I	GG
15305	G	A	A	Anchor_gi_258506995_ref_NC_013198_1__52	LGG_00016	cytochrome d ubiquinol oxidase subunit I	GG
15329	G	A	A	Anchor_gi_258506995_ref_NC_013198_1__52	LGG_00016	cytochrome d ubiquinol oxidase subunit I	GG
15401	A	T	T	Anchor_gi_258506995_ref_NC_013198_1__52	LGG_00016	cytochrome d ubiquinol oxidase subunit I	GG
15413	C	T	T	Anchor_gi_258506995_ref_NC_013198_1__52	LGG_00016	cytochrome d ubiquinol oxidase subunit I	GG
15464	T	C	C	Anchor_gi_258506995_ref_NC_013198_1__52	LGG_00016	cytochrome d ubiquinol oxidase subunit I	GG
15552	G	A	A	Anchor_gi_258506995_ref_NC_013198_1__52	LGG_00017	cytochrome d ubiquinol oxidase subunit II	GG
15588	A	G	G	Anchor_gi_258506995_ref_NC_013198_1__52	LGG_00017	cytochrome d ubiquinol oxidase subunit II	GG
15609	T	C	C	Anchor_gi_258506995_ref_NC_013198_1__52	LGG_00017	cytochrome d ubiquinol oxidase subunit II	GG
15642	G	A	A	Anchor_gi_258506995_ref_NC_013198_1__52	LGG_00017	cytochrome d ubiquinol oxidase subunit II	GG
15681	A	G	G	Anchor_gi_258506995_ref_NC_013198_1__52	LGG_00017	cytochrome d ubiquinol oxidase subunit II	GG
15684	T	C	C	Anchor_gi_258506995_ref_NC_013198_1__52	LGG_00017	cytochrome d ubiquinol oxidase subunit II	GG
15978	T	C	C	Anchor_gi_258506995_ref_NC_013198_1__54	LGG_00017	cytochrome d ubiquinol oxidase subunit II	GG
15990	A	C	C	Anchor_gi_258506995_ref_NC_013198_1__54	LGG_00017	cytochrome d ubiquinol oxidase subunit II	GG
16001	T	C	C	Anchor_gi_258506995_ref_NC_013198_1__54	LGG_00017	cytochrome d ubiquinol oxidase subunit II	GG
16026	T	C	C	Anchor_gi_258506995_ref_NC_013198_1__54	LGG_00017	cytochrome d ubiquinol oxidase subunit II	GG
16030	G	A	A	Anchor_gi_258506995_ref_NC_013198_1__54	LGG_00017	cytochrome d ubiquinol oxidase subunit II	GG
16032	C	G	G	Anchor_gi_258506995_ref_NC_013198_1__54	LGG_00017	cytochrome d ubiquinol oxidase subunit II	GG
16050	C	G	G	Anchor_gi_258506995_ref_NC_013198_1__54	LGG_00017	cytochrome d ubiquinol oxidase subunit II	GG
16077	A	G	G	Anchor_gi_258506995_ref_NC_013198_1__54	LGG_00017	cytochrome d ubiquinol oxidase subunit II	GG
16089	G	A	A	Anchor_gi_258506995_ref_NC_013198_1__54	LGG_00017	cytochrome d ubiquinol oxidase subunit II	GG
16104	A	G	G	Anchor_gi_258506995_ref_NC_013198_1__54	LGG_00017	cytochrome d ubiquinol oxidase subunit II	GG
16130	C	T	T	Anchor_gi_258506995_ref_NC_013198_1__54	LGG_00017	cytochrome d ubiquinol oxidase subunit II	GG
16152	G	C	C	Anchor_gi_258506995_ref_NC_013198_1__54	LGG_00017	cytochrome d ubiquinol oxidase subunit II	GG
16175	G	T	T	Anchor_gi_258506995_ref_NC_013198_1__54	LGG_00017	cytochrome d ubiquinol oxidase subunit II	GG
16183	T	C	C	Anchor_gi_258506995_ref_NC_013198_1__54	LGG_00017	cytochrome d ubiquinol oxidase subunit II	GG
16189	C	T	T	Anchor_gi_258506995_ref_NC_013198_1__54	LGG_00017	cytochrome d ubiquinol oxidase subunit II	GG
16204	A	G	G	Anchor_gi_258506995_ref_NC_013198_1__54	LGG_00017	cytochrome d ubiquinol oxidase subunit II	GG
16208	T	C	C	Anchor_gi_258506995_ref_NC_013198_1__54	LGG_00017	cytochrome d ubiquinol oxidase subunit II	GG
16215	T	C	C	Anchor_gi_258506995_ref_NC_013198_1__54	LGG_00017	cytochrome d ubiquinol oxidase subunit II	GG
16233	G	C	C	Anchor_gi_258506995_ref_NC_013198_1__54	LGG_00017	cytochrome d ubiquinol oxidase subunit II	GG
16237	C	T	T	Anchor_gi_258506995_ref_NC_013198_1__54	LGG_00017	cytochrome d ubiquinol oxidase subunit II	GG
16308	C	T	T	Anchor_gi_258506995_ref_NC_013198_1__54	LGG_00017	cytochrome d ubiquinol oxidase subunit II	GG
16356	G	A	A	Anchor_gi_258506995_ref_NC_013198_1__54	LGG_00017	cytochrome d ubiquinol oxidase subunit II	GG
16386	A	G	G	Anchor_gi_258506995_ref_NC_013198_1__54	LGG_00017	cytochrome d ubiquinol oxidase subunit II	GG
16393	C	T	T	Anchor_gi_258506995_ref_NC_013198_1__54	LGG_00017	cytochrome d ubiquinol oxidase subunit II	GG
16395	A	G	G	Anchor_gi_258506995_ref_NC_013198_1__54	LGG_00017	cytochrome d ubiquinol oxidase subunit II	GG
16416	T	C	C	Anchor_gi_258506995_ref_NC_013198_1__54	LGG_00017	cytochrome d ubiquinol oxidase subunit II	GG
16431	A	T	T	Anchor_gi_258506995_ref_NC_013198_1__54	LGG_00017	cytochrome d ubiquinol oxidase subunit II	GG
16497	A	G	G	Anchor_gi_258506995_ref_NC_013198_1__55	LGG_00017	cytochrome d ubiquinol oxidase subunit II	GG
16514	C	G	G	Anchor_gi_258506995_ref_NC_013198_1__56	IGS	intergenic space or other non-protein-coding region	GG
16516	C	T	T	Anchor_gi_258506995_ref_NC_013198_1__56	IGS	intergenic space or other non-protein-coding region	GG
16519	C	T	T	Anchor_gi_258506995_ref_NC_013198_1__56	IGS	intergenic space or other non-protein-coding region	GG
16530	T	C	C	Anchor_gi_258506995_ref_NC_013198_1__56	IGS	intergenic space or other non-protein-coding region	GG
16572	A	T	T	Anchor_gi_258506995_ref_NC_013198_1__56	LGG_00018	hypothetical protein	GG
16603	T	C	C	Anchor_gi_258506995_ref_NC_013198_1__56	LGG_00018	hypothetical protein	GG
16617	T	C	C	Anchor_gi_258506995_ref_NC_013198_1__56	LGG_00018	hypothetical protein	GG
16623	G	A	A	Anchor_gi_258506995_ref_NC_013198_1__56	LGG_00018	hypothetical protein	GG
16641	C	T	T	Anchor_gi_258506995_ref_NC_013198_1__56	LGG_00018	hypothetical protein	GG
16650	C	T	T	Anchor_gi_258506995_ref_NC_013198_1__56	LGG_00018	hypothetical protein	GG
16686	T	C	C	Anchor_gi_258506995_ref_NC_013198_1__56	LGG_00018	hypothetical protein	GG
16707	C	G	G	Anchor_gi_258506995_ref_NC_013198_1__56	LGG_00018	hypothetical protein	GG
16714	G	C	C	Anchor_gi_258506995_ref_NC_013198_1__56	LGG_00018	hypothetical protein	GG
16777	T	G	G	Anchor_gi_258506995_ref_NC_013198_1__56	IGS	intergenic space or other non-protein-coding region	GG
16806	G	A	A	Anchor_gi_258506995_ref_NC_013198_1__56	IGS	intergenic space or other non-protein-coding region	GG
16870	T	C	C	Anchor_gi_258506995_ref_NC_013198_1__56	LGG_00019	hypothetical protein	GG
16876	A	G	G	Anchor_gi_258506995_ref_NC_013198_1__56	LGG_00019	hypothetical protein	GG
16896	G	A	A	Anchor_gi_258506995_ref_NC_013198_1__56	LGG_00019	hypothetical protein	GG
16903	A	G	G	Anchor_gi_258506995_ref_NC_013198_1__56	LGG_00019	hypothetical protein	GG
16948	A	G	G	Anchor_gi_258506995_ref_NC_013198_1__56	LGG_00019	hypothetical protein	GG
16971	G	A	A	Anchor_gi_258506995_ref_NC_013198_1__56	LGG_00019	hypothetical protein	GG
16974	G	A	A	Anchor_gi_258506995_ref_NC_013198_1__56	LGG_00019	hypothetical protein	GG
16985	C	T	T	Anchor_gi_258506995_ref_NC_013198_1__56	LGG_00019	hypothetical protein	GG
18420	A	G	G	Anchor_gi_258506995_ref_NC_013198_1__62	IGS	intergenic space or other non-protein-coding region	GG
18511	C	T	T	Anchor_gi_258506995_ref_NC_013198_1__62	IGS	intergenic space or other non-protein-coding region	GG
18513	G	A	A	Anchor_gi_258506995_ref_NC_013198_1__62	IGS	intergenic space or other non-protein-coding region	GG
18526	T	C	C	Anchor_gi_258506995_ref_NC_013198_1__62	IGS	intergenic space or other non-protein-coding region	GG
18559	C	A	A	Anchor_gi_258506995_ref_NC_013198_1__62	IGS	intergenic space or other non-protein-coding region	GG
18581	G	A	A	Anchor_gi_258506995_ref_NC_013198_1__62	IGS	intergenic space or other non-protein-coding region	GG
18624	G	A	A	Anchor_gi_258506995_ref_NC_013198_1__62	IGS	intergenic space or other non-protein-coding region	GG
18632	T	C	C	Anchor_gi_258506995_ref_NC_013198_1__62	IGS	intergenic space or other non-protein-coding region	GG
18634	A	G	G	Anchor_gi_258506995_ref_NC_013198_1__62	IGS	intergenic space or other non-protein-coding region	GG
18650	C	T	T	Anchor_gi_258506995_ref_NC_013198_1__62	IGS	intergenic space or other non-protein-coding region	GG
18686	T	A	A	Anchor_gi_258506995_ref_NC_013198_1__62	IGS	intergenic space or other non-protein-coding region	GG
18729	G	A	A	Anchor_gi_258506995_ref_NC_013198_1__62	IGS	intergenic space or other non-protein-coding region	GG
18770	G	A	A	Anchor_gi_258506995_ref_NC_013198_1__62	IGS	intergenic space or other non-protein-coding region	GG
18811	T	C	C	Anchor_gi_258506995_ref_NC_013198_1__62	IGS	intergenic space or other non-protein-coding region	GG
18821	G	T	T	Anchor_gi_258506995_ref_NC_013198_1__62	IGS	intergenic space or other non-protein-coding region	GG
18823	T	A	A	Anchor_gi_258506995_ref_NC_013198_1__62	IGS	intergenic space or other non-protein-coding region	GG
18830	T	C	C	Anchor_gi_258506995_ref_NC_013198_1__62	IGS	intergenic space or other non-protein-coding region	GG
18858	G	A	A	Anchor_gi_258506995_ref_NC_013198_1__62	IGS	intergenic space or other non-protein-coding region	GG
18862	A	C	C	Anchor_gi_258506995_ref_NC_013198_1__62	IGS	intergenic space or other non-protein-coding region	GG
18866	A	G	G	Anchor_gi_258506995_ref_NC_013198_1__62	IGS	intergenic space or other non-protein-coding region	GG
18884	T	C	C	Anchor_gi_258506995_ref_NC_013198_1__62	IGS	intergenic space or other non-protein-coding region	GG
18886	A	C	C	Anchor_gi_258506995_ref_NC_013198_1__62	IGS	intergenic space or other non-protein-coding region	GG
18889	C	A	A	Anchor_gi_258506995_ref_NC_013198_1__62	IGS	intergenic space or other non-protein-coding region	GG
19810	C	G	G	Anchor_gi_258506995_ref_NC_013198_1__67	LGG_00021	abortive infection protein	GG
19816	G	A	A	Anchor_gi_258506995_ref_NC_013198_1__67	LGG_00021	abortive infection protein	GG
19820	C	A	A	Anchor_gi_258506995_ref_NC_013198_1__67	LGG_00021	abortive infection protein	GG
19830	A	T	T	Anchor_gi_258506995_ref_NC_013198_1__67	LGG_00021	abortive infection protein	GG
19844	G	A	A	Anchor_gi_258506995_ref_NC_013198_1__67	LGG_00021	abortive infection protein	GG
19847	C	T	T	Anchor_gi_258506995_ref_NC_013198_1__67	LGG_00021	abortive infection protein	GG
19883	T	A	A	Anchor_gi_258506995_ref_NC_013198_1__67	LGG_00021	abortive infection protein	GG
19886	G	A	A	Anchor_gi_258506995_ref_NC_013198_1__67	LGG_00021	abortive infection protein	GG
19948	C	T	T	Anchor_gi_258506995_ref_NC_013198_1__67	LGG_00021	abortive infection protein	GG
20012	G	A	A	Anchor_gi_258506995_ref_NC_013198_1__67	IGS	intergenic space or other non-protein-coding region	GG
20028	A	G	G	Anchor_gi_258506995_ref_NC_013198_1__67	IGS	intergenic space or other non-protein-coding region	GG
20032	T	G	G	Anchor_gi_258506995_ref_NC_013198_1__67	IGS	intergenic space or other non-protein-coding region	GG
20038	C	T	T	Anchor_gi_258506995_ref_NC_013198_1__67	IGS	intergenic space or other non-protein-coding region	GG
20051	T	C	C	Anchor_gi_258506995_ref_NC_013198_1__67	IGS	intergenic space or other non-protein-coding region	GG
20055	G	A	A	Anchor_gi_258506995_ref_NC_013198_1__67	IGS	intergenic space or other non-protein-coding region	GG
20070	G	A	A	Anchor_gi_258506995_ref_NC_013198_1__67	IGS	intergenic space or other non-protein-coding region	GG
20075	T	G	G	Anchor_gi_258506995_ref_NC_013198_1__67	IGS	intergenic space or other non-protein-coding region	GG
20092	A	G	G	Anchor_gi_258506995_ref_NC_013198_1__67	IGS	intergenic space or other non-protein-coding region	GG
20095	A	T	T	Anchor_gi_258506995_ref_NC_013198_1__67	IGS	intergenic space or other non-protein-coding region	GG
20116	T	G	G	Anchor_gi_258506995_ref_NC_013198_1__67	IGS	intergenic space or other non-protein-coding region	GG
20117	T	G	G	Anchor_gi_258506995_ref_NC_013198_1__68	IGS	intergenic space or other non-protein-coding region	GG
20142	A	T	T	Anchor_gi_258506995_ref_NC_013198_1__67	IGS	intergenic space or other non-protein-coding region	GG
20143	A	T	T	Anchor_gi_258506995_ref_NC_013198_1__68	IGS	intergenic space or other non-protein-coding region	GG
20169	A	G	G	Anchor_gi_258506995_ref_NC_013198_1__67	IGS	intergenic space or other non-protein-coding region	GG
20170	A	G	G	Anchor_gi_258506995_ref_NC_013198_1__68	IGS	intergenic space or other non-protein-coding region	GG
20171	A	G	G	Anchor_gi_258506995_ref_NC_013198_1__67	IGS	intergenic space or other non-protein-coding region	GG
20172	A	G	G	Anchor_gi_258506995_ref_NC_013198_1__68	IGS	intergenic space or other non-protein-coding region	GG
20211	A	G	G	Anchor_gi_258506995_ref_NC_013198_1__67	IGS	intergenic space or other non-protein-coding region	GG
20212	A	G	G	Anchor_gi_258506995_ref_NC_013198_1__68	IGS	intergenic space or other non-protein-coding region	GG
20292	T	A	A	Anchor_gi_258506995_ref_NC_013198_1__67	IGS	intergenic space or other non-protein-coding region	GG
20293	T	A	A	Anchor_gi_258506995_ref_NC_013198_1__68	IGS	intergenic space or other non-protein-coding region	GG
20442	T	A	A	Anchor_gi_258506995_ref_NC_013198_1__68	IGS	intergenic space or other non-protein-coding region	GG
20445	C	G	G	Anchor_gi_258506995_ref_NC_013198_1__68	IGS	intergenic space or other non-protein-coding region	GG
20448	G	A	A	Anchor_gi_258506995_ref_NC_013198_1__68	IGS	intergenic space or other non-protein-coding region	GG
20472	C	T	T	Anchor_gi_258506995_ref_NC_013198_1__68	IGS	intergenic space or other non-protein-coding region	GG
20483	A	G	G	Anchor_gi_258506995_ref_NC_013198_1__68	IGS	intergenic space or other non-protein-coding region	GG
22080	G	A	A	Anchor_gi_258506995_ref_NC_013198_1__74	IGS	intergenic space or other non-protein-coding region	GG
22124	G	A	A	Anchor_gi_258506995_ref_NC_013198_1__74	LGG_00023	metal-dependent membrane protease	GG
22164	A	T	T	Anchor_gi_258506995_ref_NC_013198_1__74	LGG_00023	metal-dependent membrane protease	GG
22175	C	T	T	Anchor_gi_258506995_ref_NC_013198_1__74	LGG_00023	metal-dependent membrane protease	GG
22206	T	A	A	Anchor_gi_258506995_ref_NC_013198_1__74	LGG_00023	metal-dependent membrane protease	GG
22224	G	A	A	Anchor_gi_258506995_ref_NC_013198_1__74	LGG_00023	metal-dependent membrane protease	GG
22238	T	C	C	Anchor_gi_258506995_ref_NC_013198_1__74	LGG_00023	metal-dependent membrane protease	GG
22254	T	G	G	Anchor_gi_258506995_ref_NC_013198_1__74	LGG_00023	metal-dependent membrane protease	GG
22261	G	A	A	Anchor_gi_258506995_ref_NC_013198_1__74	LGG_00023	metal-dependent membrane protease	GG
22272	C	T	T	Anchor_gi_258506995_ref_NC_013198_1__74	LGG_00023	metal-dependent membrane protease	GG
22275	T	C	C	Anchor_gi_258506995_ref_NC_013198_1__74	LGG_00023	metal-dependent membrane protease	GG
22315	T	G	G	Anchor_gi_258506995_ref_NC_013198_1__74	LGG_00023	metal-dependent membrane protease	GG
22392	A	G	G	Anchor_gi_258506995_ref_NC_013198_1__74	LGG_00023	metal-dependent membrane protease	GG
22395	T	C	C	Anchor_gi_258506995_ref_NC_013198_1__74	LGG_00023	metal-dependent membrane protease	GG
22402	T	C	C	Anchor_gi_258506995_ref_NC_013198_1__74	LGG_00023	metal-dependent membrane protease	GG
22420	T	G	G	Anchor_gi_258506995_ref_NC_013198_1__74	LGG_00023	metal-dependent membrane protease	GG
22424	T	C	C	Anchor_gi_258506995_ref_NC_013198_1__74	LGG_00023	metal-dependent membrane protease	GG
22548	C	T	T	Anchor_gi_258506995_ref_NC_013198_1__76	LGG_00023	metal-dependent membrane protease	GG
22575	T	C	C	Anchor_gi_258506995_ref_NC_013198_1__76	LGG_00023	metal-dependent membrane protease	GG
22593	G	A	A	Anchor_gi_258506995_ref_NC_013198_1__76	LGG_00023	metal-dependent membrane protease	GG
22617	C	T	T	Anchor_gi_258506995_ref_NC_013198_1__76	LGG_00023	metal-dependent membrane protease	GG
22653	A	C	C	Anchor_gi_258506995_ref_NC_013198_1__76	LGG_00023	metal-dependent membrane protease	GG
22665	A	G	G	Anchor_gi_258506995_ref_NC_013198_1__76	LGG_00023	metal-dependent membrane protease	GG
22671	G	A	A	Anchor_gi_258506995_ref_NC_013198_1__76	LGG_00023	metal-dependent membrane protease	GG
22698	C	T	T	Anchor_gi_258506995_ref_NC_013198_1__76	LGG_00023	metal-dependent membrane protease	GG
22764	G	C	C	Anchor_gi_258506995_ref_NC_013198_1__76	LGG_00023	metal-dependent membrane protease	GG
22782	G	A	A	Anchor_gi_258506995_ref_NC_013198_1__76	LGG_00023	metal-dependent membrane protease	GG
23776	C	T	T	Anchor_gi_258506995_ref_NC_013198_1__80	LGG_00025	ABC transporter permease	GG
23779	A	G	G	Anchor_gi_258506995_ref_NC_013198_1__80	LGG_00025	ABC transporter permease	GG
23794	T	C	C	Anchor_gi_258506995_ref_NC_013198_1__80	LGG_00025	ABC transporter permease	GG
23878	A	G	G	Anchor_gi_258506995_ref_NC_013198_1__80	LGG_00025	ABC transporter permease	GG
23893	G	C	C	Anchor_gi_258506995_ref_NC_013198_1__80	LGG_00025	ABC transporter permease	GG
23902	A	G	G	Anchor_gi_258506995_ref_NC_013198_1__80	LGG_00025	ABC transporter permease	GG
23911	A	G	G	Anchor_gi_258506995_ref_NC_013198_1__80	LGG_00025	ABC transporter permease	GG
23941	C	T	T	Anchor_gi_258506995_ref_NC_013198_1__80	LGG_00025	ABC transporter permease	GG
23974	G	T	T	Anchor_gi_258506995_ref_NC_013198_1__80	LGG_00025	ABC transporter permease	GG
23992	G	A	A	Anchor_gi_258506995_ref_NC_013198_1__80	LGG_00025	ABC transporter permease	GG
24034	T	C	C	Anchor_gi_258506995_ref_NC_013198_1__80	LGG_00025	ABC transporter permease	GG
24058	A	G	G	Anchor_gi_258506995_ref_NC_013198_1__80	LGG_00025	ABC transporter permease	GG
24082	T	C	C	Anchor_gi_258506995_ref_NC_013198_1__80	LGG_00025	ABC transporter permease	GG
24091	T	C	C	Anchor_gi_258506995_ref_NC_013198_1__80	LGG_00025	ABC transporter permease	GG
25724	A	G	G	Anchor_gi_258506995_ref_NC_013198_1__86	LGG_00027	hypothetical protein	GG
25730	G	A	A	Anchor_gi_258506995_ref_NC_013198_1__86	LGG_00027	hypothetical protein	GG
25733	G	T	T	Anchor_gi_258506995_ref_NC_013198_1__86	LGG_00027	hypothetical protein	GG
25754	A	C	C	Anchor_gi_258506995_ref_NC_013198_1__86	LGG_00027	hypothetical protein	GG
25793	A	G	G	Anchor_gi_258506995_ref_NC_013198_1__86	LGG_00027	hypothetical protein	GG
25796	A	G	G	Anchor_gi_258506995_ref_NC_013198_1__86	LGG_00027	hypothetical protein	GG
25801	G	T	T	Anchor_gi_258506995_ref_NC_013198_1__86	LGG_00027	hypothetical protein	GG
25804	C	T	T	Anchor_gi_258506995_ref_NC_013198_1__86	LGG_00027	hypothetical protein	GG
25832	G	T	T	Anchor_gi_258506995_ref_NC_013198_1__87	LGG_00027	hypothetical protein	GG
25846	A	C	C	Anchor_gi_258506995_ref_NC_013198_1__87	LGG_00027	hypothetical protein	GG
25982	A	T	T	Anchor_gi_258506995_ref_NC_013198_1__87	LGG_00028	ABC transporter ATP-binding protein	GG
26072	T	G	G	Anchor_gi_258506995_ref_NC_013198_1__87	LGG_00028	ABC transporter ATP-binding protein	GG
26232	C	T	T	Anchor_gi_258506995_ref_NC_013198_1__87	LGG_00028	ABC transporter ATP-binding protein	GG
26233	C	T	T	Anchor_gi_258506995_ref_NC_013198_1__88	LGG_00028	ABC transporter ATP-binding protein	GG
26421	C	T	T	Anchor_gi_258506995_ref_NC_013198_1__89	LGG_00028	ABC transporter ATP-binding protein	GG
26483	G	A	A	Anchor_gi_258506995_ref_NC_013198_1__89	LGG_00028	ABC transporter ATP-binding protein	GG
26504	A	G	G	Anchor_gi_258506995_ref_NC_013198_1__89	LGG_00028	ABC transporter ATP-binding protein	GG
26585	T	C	C	Anchor_gi_258506995_ref_NC_013198_1__89	LGG_00028	ABC transporter ATP-binding protein	GG
26590	T	C	C	Anchor_gi_258506995_ref_NC_013198_1__89	LGG_00028	ABC transporter ATP-binding protein	GG
26620	G	C	C	Anchor_gi_258506995_ref_NC_013198_1__89	LGG_00028	ABC transporter ATP-binding protein	GG
26648	T	A	A	Anchor_gi_258506995_ref_NC_013198_1__89	LGG_00028	ABC transporter ATP-binding protein	GG
26681	C	T	T	Anchor_gi_258506995_ref_NC_013198_1__89	LGG_00028	ABC transporter ATP-binding protein	GG
26745	G	T	T	Anchor_gi_258506995_ref_NC_013198_1__89	LGG_00028	ABC transporter ATP-binding protein	GG
26759	A	G	G	Anchor_gi_258506995_ref_NC_013198_1__89	LGG_00028	ABC transporter ATP-binding protein	GG
26761	T	C	C	Anchor_gi_258506995_ref_NC_013198_1__89	LGG_00028	ABC transporter ATP-binding protein	GG
26777	G	C	C	Anchor_gi_258506995_ref_NC_013198_1__89	LGG_00028	ABC transporter ATP-binding protein	GG
26821	T	C	C	Anchor_gi_258506995_ref_NC_013198_1__89	LGG_00028	ABC transporter ATP-binding protein	GG
26823	T	G	G	Anchor_gi_258506995_ref_NC_013198_1__89	LGG_00028	ABC transporter ATP-binding protein	GG
26845	A	G	G	Anchor_gi_258506995_ref_NC_013198_1__89	IGS	intergenic space or other non-protein-coding region	GG
27338	T	C	C	Anchor_gi_258506995_ref_NC_013198_1__92	IGS	intergenic space or other non-protein-coding region	GG
27363	G	A	A	Anchor_gi_258506995_ref_NC_013198_1__92	IGS	intergenic space or other non-protein-coding region	GG
27368	G	A	A	Anchor_gi_258506995_ref_NC_013198_1__92	IGS	intergenic space or other non-protein-coding region	GG
27416	G	A	A	Anchor_gi_258506995_ref_NC_013198_1__92	IGS	intergenic space or other non-protein-coding region	GG
27460	A	G	G	Anchor_gi_258506995_ref_NC_013198_1__92	IGS	intergenic space or other non-protein-coding region	GG
27532	C	T	T	Anchor_gi_258506995_ref_NC_013198_1__92	IGS	intergenic space or other non-protein-coding region	GG
27683	T	G	G	Anchor_gi_258506995_ref_NC_013198_1__92	LGG_00029	ammonium transporter family protein	GG
27684	T	G	G	Anchor_gi_258506995_ref_NC_013198_1__93	LGG_00029	ammonium transporter family protein	GG
27705	T	C	C	Anchor_gi_258506995_ref_NC_013198_1__92	LGG_00029	ammonium transporter family protein	GG
27706	T	C	C	Anchor_gi_258506995_ref_NC_013198_1__93	LGG_00029	ammonium transporter family protein	GG
27731	C	T	T	Anchor_gi_258506995_ref_NC_013198_1__92	LGG_00029	ammonium transporter family protein	GG
27732	C	T	T	Anchor_gi_258506995_ref_NC_013198_1__93	LGG_00029	ammonium transporter family protein	GG
27736	A	T	T	Anchor_gi_258506995_ref_NC_013198_1__92	LGG_00029	ammonium transporter family protein	GG
27737	A	T	T	Anchor_gi_258506995_ref_NC_013198_1__93	LGG_00029	ammonium transporter family protein	GG
27749	T	A	A	Anchor_gi_258506995_ref_NC_013198_1__92	LGG_00029	ammonium transporter family protein	GG
27750	T	A	A	Anchor_gi_258506995_ref_NC_013198_1__93	LGG_00029	ammonium transporter family protein	GG
27761	G	A	A	Anchor_gi_258506995_ref_NC_013198_1__92	LGG_00029	ammonium transporter family protein	GG
27762	G	A	A	Anchor_gi_258506995_ref_NC_013198_1__93	LGG_00029	ammonium transporter family protein	GG
27866	A	T	T	Anchor_gi_258506995_ref_NC_013198_1__92	LGG_00029	ammonium transporter family protein	GG
27867	A	T	T	Anchor_gi_258506995_ref_NC_013198_1__93	LGG_00029	ammonium transporter family protein	GG
27919	G	A	A	Anchor_gi_258506995_ref_NC_013198_1__93	LGG_00029	ammonium transporter family protein	GG
27920	G	A	A	Anchor_gi_258506995_ref_NC_013198_1__94	LGG_00029	ammonium transporter family protein	GG
27953	G	A	A	Anchor_gi_258506995_ref_NC_013198_1__93	LGG_00029	ammonium transporter family protein	GG
27954	G	A	A	Anchor_gi_258506995_ref_NC_013198_1__94	LGG_00029	ammonium transporter family protein	GG
27959	C	T	T	Anchor_gi_258506995_ref_NC_013198_1__93	LGG_00029	ammonium transporter family protein	GG
27960	C	T	T	Anchor_gi_258506995_ref_NC_013198_1__94	LGG_00029	ammonium transporter family protein	GG
27968	C	T	T	Anchor_gi_258506995_ref_NC_013198_1__93	LGG_00029	ammonium transporter family protein	GG
27969	C	T	T	Anchor_gi_258506995_ref_NC_013198_1__94	LGG_00029	ammonium transporter family protein	GG
28007	G	A	A	Anchor_gi_258506995_ref_NC_013198_1__93	LGG_00029	ammonium transporter family protein	GG
28008	G	A	A	Anchor_gi_258506995_ref_NC_013198_1__94	LGG_00029	ammonium transporter family protein	GG
28203	A	G	G	Anchor_gi_258506995_ref_NC_013198_1__94	LGG_00029	ammonium transporter family protein	GG
28293	C	T	T	Anchor_gi_258506995_ref_NC_013198_1__95	LGG_00029	ammonium transporter family protein	GG
28311	C	T	T	Anchor_gi_258506995_ref_NC_013198_1__95	LGG_00029	ammonium transporter family protein	GG
28318	A	G	G	Anchor_gi_258506995_ref_NC_013198_1__95	LGG_00029	ammonium transporter family protein	GG
28333	A	T	T	Anchor_gi_258506995_ref_NC_013198_1__95	LGG_00029	ammonium transporter family protein	GG
28338	T	C	C	Anchor_gi_258506995_ref_NC_013198_1__95	LGG_00029	ammonium transporter family protein	GG
28379	A	G	G	Anchor_gi_258506995_ref_NC_013198_1__95	LGG_00029	ammonium transporter family protein	GG
28435	A	G	G	Anchor_gi_258506995_ref_NC_013198_1__95	LGG_00029	ammonium transporter family protein	GG
28495	A	G	G	Anchor_gi_258506995_ref_NC_013198_1__95	LGG_00029	ammonium transporter family protein	GG
28542	A	G	G	Anchor_gi_258506995_ref_NC_013198_1__96	LGG_00029	ammonium transporter family protein	GG
28544	C	T	T	Anchor_gi_258506995_ref_NC_013198_1__96	LGG_00029	ammonium transporter family protein	GG
28563	A	G	G	Anchor_gi_258506995_ref_NC_013198_1__96	LGG_00029	ammonium transporter family protein	GG
28661	G	A	A	Anchor_gi_258506995_ref_NC_013198_1__96	IGS	intergenic space or other non-protein-coding region	GG
28687	T	C	C	Anchor_gi_258506995_ref_NC_013198_1__96	LGG_00030	monooxygenase	GG
28742	T	C	C	Anchor_gi_258506995_ref_NC_013198_1__96	LGG_00030	monooxygenase	GG
28745	C	T	T	Anchor_gi_258506995_ref_NC_013198_1__96	LGG_00030	monooxygenase	GG
28781	A	T	T	Anchor_gi_258506995_ref_NC_013198_1__96	LGG_00030	monooxygenase	GG
28853	C	T	T	Anchor_gi_258506995_ref_NC_013198_1__96	LGG_00030	monooxygenase	GG
28952	A	G	G	Anchor_gi_258506995_ref_NC_013198_1__96	LGG_00030	monooxygenase	GG
29089	A	T	T	Anchor_gi_258506995_ref_NC_013198_1__96	LGG_00030	monooxygenase	GG
29100	A	G	G	Anchor_gi_258506995_ref_NC_013198_1__97	LGG_00030	monooxygenase	GG
29157	A	G	G	Anchor_gi_258506995_ref_NC_013198_1__97	LGG_00030	monooxygenase	GG
29158	A	G	G	Anchor_gi_258506995_ref_NC_013198_1__98	LGG_00030	monooxygenase	GG
29183	G	A	A	Anchor_gi_258506995_ref_NC_013198_1__97	LGG_00030	monooxygenase	GG
29184	G	A	A	Anchor_gi_258506995_ref_NC_013198_1__98	LGG_00030	monooxygenase	GG
29206	C	T	T	Anchor_gi_258506995_ref_NC_013198_1__97	LGG_00030	monooxygenase	GG
29207	C	T	T	Anchor_gi_258506995_ref_NC_013198_1__98	LGG_00030	monooxygenase	GG
29266	G	A	A	Anchor_gi_258506995_ref_NC_013198_1__97	LGG_00030	monooxygenase	GG
29267	G	A	A	Anchor_gi_258506995_ref_NC_013198_1__98	LGG_00030	monooxygenase	GG
29269	T	C	C	Anchor_gi_258506995_ref_NC_013198_1__97	LGG_00030	monooxygenase	GG
29270	T	C	C	Anchor_gi_258506995_ref_NC_013198_1__98	LGG_00030	monooxygenase	GG
29320	T	G	G	Anchor_gi_258506995_ref_NC_013198_1__97	LGG_00030	monooxygenase	GG
29321	T	G	G	Anchor_gi_258506995_ref_NC_013198_1__98	LGG_00030	monooxygenase	GG
29356	A	C	C	Anchor_gi_258506995_ref_NC_013198_1__97	LGG_00030	monooxygenase	GG
29357	A	C	C	Anchor_gi_258506995_ref_NC_013198_1__98	LGG_00030	monooxygenase	GG
29392	T	C	C	Anchor_gi_258506995_ref_NC_013198_1__97	LGG_00030	monooxygenase	GG
29393	T	C	C	Anchor_gi_258506995_ref_NC_013198_1__98	LGG_00030	monooxygenase	GG
29507	A	C	C	Anchor_gi_258506995_ref_NC_013198_1__98	LGG_00030	monooxygenase	GG
29648	T	C	C	Anchor_gi_258506995_ref_NC_013198_1__98	LGG_00030	monooxygenase	GG
29693	G	A	A	Anchor_gi_258506995_ref_NC_013198_1__98	LGG_00030	monooxygenase	GG
29714	C	T	T	Anchor_gi_258506995_ref_NC_013198_1__100	LGG_00030	monooxygenase	GG
29723	T	C	C	Anchor_gi_258506995_ref_NC_013198_1__100	LGG_00030	monooxygenase	GG
29741	C	T	T	Anchor_gi_258506995_ref_NC_013198_1__100	LGG_00030	monooxygenase	GG
29928	G	T	T	Anchor_gi_258506995_ref_NC_013198_1__100	IGS	intergenic space or other non-protein-coding region	GG
29979	C	T	T	Anchor_gi_258506995_ref_NC_013198_1__100	IGS	intergenic space or other non-protein-coding region	GG
30052	A	G	G	Anchor_gi_258506995_ref_NC_013198_1__100	LGG_00031	surface antigen	GG
30055	A	G	G	Anchor_gi_258506995_ref_NC_013198_1__101	LGG_00031	surface antigen	GG
30075	G	A	A	Anchor_gi_258506995_ref_NC_013198_1__100	LGG_00031	surface antigen	GG
30078	G	A	A	Anchor_gi_258506995_ref_NC_013198_1__101	LGG_00031	surface antigen	GG
30111	A	G	G	Anchor_gi_258506995_ref_NC_013198_1__100	LGG_00031	surface antigen	GG
30114	A	G	G	Anchor_gi_258506995_ref_NC_013198_1__101	LGG_00031	surface antigen	GG
30162	G	A	A	Anchor_gi_258506995_ref_NC_013198_1__100	LGG_00031	surface antigen	GG
30165	G	A	A	Anchor_gi_258506995_ref_NC_013198_1__101	LGG_00031	surface antigen	GG
30222	C	G	G	Anchor_gi_258506995_ref_NC_013198_1__100	LGG_00031	surface antigen	GG
30225	C	G	G	Anchor_gi_258506995_ref_NC_013198_1__101	LGG_00031	surface antigen	GG
30231	G	A	A	Anchor_gi_258506995_ref_NC_013198_1__100	LGG_00031	surface antigen	GG
30234	G	A	A	Anchor_gi_258506995_ref_NC_013198_1__101	LGG_00031	surface antigen	GG
30426	A	G	G	Anchor_gi_258506995_ref_NC_013198_1__101	LGG_00031	surface antigen	GG
30427	A	G	G	Anchor_gi_258506995_ref_NC_013198_1__102	LGG_00031	surface antigen	GG
30462	A	G	G	Anchor_gi_258506995_ref_NC_013198_1__101	LGG_00031	surface antigen	GG
30463	A	G	G	Anchor_gi_258506995_ref_NC_013198_1__102	LGG_00031	surface antigen	GG
30522	T	C	C	Anchor_gi_258506995_ref_NC_013198_1__101	LGG_00031	surface antigen	GG
30523	T	C	C	Anchor_gi_258506995_ref_NC_013198_1__102	LGG_00031	surface antigen	GG
30616	A	G	G	Anchor_gi_258506995_ref_NC_013198_1__102	LGG_00031	surface antigen	GG
30694	A	G	G	Anchor_gi_258506995_ref_NC_013198_1__102	LGG_00031	surface antigen	GG
30697	A	G	G	Anchor_gi_258506995_ref_NC_013198_1__102	LGG_00031	surface antigen	GG
30772	G	A	A	Anchor_gi_258506995_ref_NC_013198_1__102	LGG_00031	surface antigen	GG
31060	A	T	T	Anchor_gi_258506995_ref_NC_013198_1__103	LGG_00031	surface antigen	GG
31072	T	C	C	Anchor_gi_258506995_ref_NC_013198_1__103	LGG_00031	surface antigen	GG
31185	A	C	C	Anchor_gi_258506995_ref_NC_013198_1__103	LGG_00031	surface antigen	GG
31264	T	C	C	Anchor_gi_258506995_ref_NC_013198_1__104	IGS	intergenic space or other non-protein-coding region	GG
31329	T	G	G	Anchor_gi_258506995_ref_NC_013198_1__104	IGS	intergenic space or other non-protein-coding region	GG
31368	G	T	T	Anchor_gi_258506995_ref_NC_013198_1__104	IGS	intergenic space or other non-protein-coding region	GG
31511	A	G	G	Anchor_gi_258506995_ref_NC_013198_1__106	LGG_00032	antimicrobial peptide ABC transporter permease	GG
31556	T	C	C	Anchor_gi_258506995_ref_NC_013198_1__106	LGG_00032	antimicrobial peptide ABC transporter permease	GG
31569	A	G	G	Anchor_gi_258506995_ref_NC_013198_1__106	LGG_00032	antimicrobial peptide ABC transporter permease	GG
31629	A	G	G	Anchor_gi_258506995_ref_NC_013198_1__106	LGG_00032	antimicrobial peptide ABC transporter permease	GG
31832	A	G	G	Anchor_gi_258506995_ref_NC_013198_1__107	LGG_00032	antimicrobial peptide ABC transporter permease	GG
31852	C	T	T	Anchor_gi_258506995_ref_NC_013198_1__107	LGG_00032	antimicrobial peptide ABC transporter permease	GG
31862	A	G	G	Anchor_gi_258506995_ref_NC_013198_1__107	LGG_00032	antimicrobial peptide ABC transporter permease	GG
31916	T	C	C	Anchor_gi_258506995_ref_NC_013198_1__107	LGG_00032	antimicrobial peptide ABC transporter permease	GG
31931	C	G	G	Anchor_gi_258506995_ref_NC_013198_1__107	LGG_00032	antimicrobial peptide ABC transporter permease	GG
31955	C	T	T	Anchor_gi_258506995_ref_NC_013198_1__107	LGG_00032	antimicrobial peptide ABC transporter permease	GG
32003	C	A	A	Anchor_gi_258506995_ref_NC_013198_1__107	LGG_00032	antimicrobial peptide ABC transporter permease	GG
32111	C	A	A	Anchor_gi_258506995_ref_NC_013198_1__108	LGG_00032	antimicrobial peptide ABC transporter permease	GG
32118	A	G	G	Anchor_gi_258506995_ref_NC_013198_1__108	LGG_00032	antimicrobial peptide ABC transporter permease	GG
32129	C	T	T	Anchor_gi_258506995_ref_NC_013198_1__108	LGG_00032	antimicrobial peptide ABC transporter permease	GG
32142	C	T	T	Anchor_gi_258506995_ref_NC_013198_1__108	LGG_00032	antimicrobial peptide ABC transporter permease	GG
32163	G	A	A	Anchor_gi_258506995_ref_NC_013198_1__108	LGG_00032	antimicrobial peptide ABC transporter permease	GG
32177	G	A	A	Anchor_gi_258506995_ref_NC_013198_1__108	LGG_00032	antimicrobial peptide ABC transporter permease	GG
32179	T	C	C	Anchor_gi_258506995_ref_NC_013198_1__108	LGG_00032	antimicrobial peptide ABC transporter permease	GG
32195	C	T	T	Anchor_gi_258506995_ref_NC_013198_1__108	LGG_00032	antimicrobial peptide ABC transporter permease	GG
32218	A	T	T	Anchor_gi_258506995_ref_NC_013198_1__108	LGG_00032	antimicrobial peptide ABC transporter permease	GG
32226	C	T	T	Anchor_gi_258506995_ref_NC_013198_1__108	LGG_00032	antimicrobial peptide ABC transporter permease	GG
32240	A	C	C	Anchor_gi_258506995_ref_NC_013198_1__108	LGG_00032	antimicrobial peptide ABC transporter permease	GG
32258	G	A	A	Anchor_gi_258506995_ref_NC_013198_1__108	LGG_00032	antimicrobial peptide ABC transporter permease	GG
32318	G	A	A	Anchor_gi_258506995_ref_NC_013198_1__108	LGG_00032	antimicrobial peptide ABC transporter permease	GG
32337	G	A	A	Anchor_gi_258506995_ref_NC_013198_1__108	LGG_00032	antimicrobial peptide ABC transporter permease	GG
32374	A	T	T	Anchor_gi_258506995_ref_NC_013198_1__108	LGG_00032	antimicrobial peptide ABC transporter permease	GG
32386	T	C	C	Anchor_gi_258506995_ref_NC_013198_1__108	LGG_00032	antimicrobial peptide ABC transporter permease	GG
32537	G	A	A	Anchor_gi_258506995_ref_NC_013198_1__108	LGG_00032	antimicrobial peptide ABC transporter permease	GG
32933	T	A	A	Anchor_gi_258506995_ref_NC_013198_1__110	LGG_00032	antimicrobial peptide ABC transporter permease	GG
32993	C	G	G	Anchor_gi_258506995_ref_NC_013198_1__110	LGG_00032	antimicrobial peptide ABC transporter permease	GG
33023	C	T	T	Anchor_gi_258506995_ref_NC_013198_1__110	LGG_00032	antimicrobial peptide ABC transporter permease	GG
33047	A	G	G	Anchor_gi_258506995_ref_NC_013198_1__110	LGG_00032	antimicrobial peptide ABC transporter permease	GG
33050	G	A	A	Anchor_gi_258506995_ref_NC_013198_1__110	LGG_00032	antimicrobial peptide ABC transporter permease	GG
33053	A	G	G	Anchor_gi_258506995_ref_NC_013198_1__110	LGG_00032	antimicrobial peptide ABC transporter permease	GG
33077	C	G	G	Anchor_gi_258506995_ref_NC_013198_1__110	LGG_00032	antimicrobial peptide ABC transporter permease	GG
33124	C	T	T	Anchor_gi_258506995_ref_NC_013198_1__110	LGG_00032	antimicrobial peptide ABC transporter permease	GG
33152	T	C	C	Anchor_gi_258506995_ref_NC_013198_1__110	LGG_00032	antimicrobial peptide ABC transporter permease	GG
33185	T	G	G	Anchor_gi_258506995_ref_NC_013198_1__110	LGG_00032	antimicrobial peptide ABC transporter permease	GG
33190	C	G	G	Anchor_gi_258506995_ref_NC_013198_1__110	LGG_00032	antimicrobial peptide ABC transporter permease	GG
33193	C	T	T	Anchor_gi_258506995_ref_NC_013198_1__110	LGG_00032	antimicrobial peptide ABC transporter permease	GG
33203	C	A	A	Anchor_gi_258506995_ref_NC_013198_1__110	LGG_00032	antimicrobial peptide ABC transporter permease	GG
33223	C	G	G	Anchor_gi_258506995_ref_NC_013198_1__110	LGG_00032	antimicrobial peptide ABC transporter permease	GG
33238	T	C	C	Anchor_gi_258506995_ref_NC_013198_1__110	LGG_00032	antimicrobial peptide ABC transporter permease	GG
33244	A	G	G	Anchor_gi_258506995_ref_NC_013198_1__110	LGG_00032	antimicrobial peptide ABC transporter permease	GG
33255	T	C	C	Anchor_gi_258506995_ref_NC_013198_1__110	LGG_00032	antimicrobial peptide ABC transporter permease	GG
33258	T	C	C	Anchor_gi_258506995_ref_NC_013198_1__110	LGG_00032	antimicrobial peptide ABC transporter permease	GG
33264	T	C	C	Anchor_gi_258506995_ref_NC_013198_1__110	LGG_00032	antimicrobial peptide ABC transporter permease	GG
33393	C	T	T	Anchor_gi_258506995_ref_NC_013198_1__111	LGG_00032	antimicrobial peptide ABC transporter permease	GG
33395	C	T	T	Anchor_gi_258506995_ref_NC_013198_1__112	LGG_00032	antimicrobial peptide ABC transporter permease	GG
33450	G	A	A	Anchor_gi_258506995_ref_NC_013198_1__111	LGG_00032	antimicrobial peptide ABC transporter permease	GG
33452	G	A	A	Anchor_gi_258506995_ref_NC_013198_1__112	LGG_00032	antimicrobial peptide ABC transporter permease	GG
33534	A	G	G	Anchor_gi_258506995_ref_NC_013198_1__111	LGG_00032	antimicrobial peptide ABC transporter permease	GG
33536	A	G	G	Anchor_gi_258506995_ref_NC_013198_1__112	LGG_00032	antimicrobial peptide ABC transporter permease	GG
33540	A	G	G	Anchor_gi_258506995_ref_NC_013198_1__111	LGG_00032	antimicrobial peptide ABC transporter permease	GG
33542	A	G	G	Anchor_gi_258506995_ref_NC_013198_1__112	LGG_00032	antimicrobial peptide ABC transporter permease	GG
33543	A	G	G	Anchor_gi_258506995_ref_NC_013198_1__111	LGG_00032	antimicrobial peptide ABC transporter permease	GG
33545	A	G	G	Anchor_gi_258506995_ref_NC_013198_1__112	LGG_00032	antimicrobial peptide ABC transporter permease	GG
33555	C	T	T	Anchor_gi_258506995_ref_NC_013198_1__111	LGG_00032	antimicrobial peptide ABC transporter permease	GG
33557	C	T	T	Anchor_gi_258506995_ref_NC_013198_1__112	LGG_00032	antimicrobial peptide ABC transporter permease	GG
33652	T	C	C	Anchor_gi_258506995_ref_NC_013198_1__112	LGG_00032	antimicrobial peptide ABC transporter permease	GG
33773	C	G	G	Anchor_gi_258506995_ref_NC_013198_1__112	LGG_00032	antimicrobial peptide ABC transporter permease	GG
33848	T	C	C	Anchor_gi_258506995_ref_NC_013198_1__112	LGG_00032	antimicrobial peptide ABC transporter permease	GG
34079	G	A	A	Anchor_gi_258506995_ref_NC_013198_1__113	LGG_00033	ABC transporter ATP-binding protein	GG
34095	C	T	T	Anchor_gi_258506995_ref_NC_013198_1__113	LGG_00033	ABC transporter ATP-binding protein	GG
34160	C	T	T	Anchor_gi_258506995_ref_NC_013198_1__113	LGG_00033	ABC transporter ATP-binding protein	GG
34169	T	C	C	Anchor_gi_258506995_ref_NC_013198_1__113	LGG_00033	ABC transporter ATP-binding protein	GG
34217	T	A	A	Anchor_gi_258506995_ref_NC_013198_1__115	LGG_00033	ABC transporter ATP-binding protein	GG
34223	T	C	C	Anchor_gi_258506995_ref_NC_013198_1__115	LGG_00033	ABC transporter ATP-binding protein	GG
34235	T	A	A	Anchor_gi_258506995_ref_NC_013198_1__115	LGG_00033	ABC transporter ATP-binding protein	GG
34277	T	C	C	Anchor_gi_258506995_ref_NC_013198_1__115	LGG_00033	ABC transporter ATP-binding protein	GG
34301	C	G	G	Anchor_gi_258506995_ref_NC_013198_1__115	LGG_00033	ABC transporter ATP-binding protein	GG
34352	G	A	A	Anchor_gi_258506995_ref_NC_013198_1__115	LGG_00033	ABC transporter ATP-binding protein	GG
34535	C	G	G	Anchor_gi_258506995_ref_NC_013198_1__115	LGG_00033	ABC transporter ATP-binding protein	GG
34550	T	C	C	Anchor_gi_258506995_ref_NC_013198_1__115	LGG_00033	ABC transporter ATP-binding protein	GG
34565	A	C	C	Anchor_gi_258506995_ref_NC_013198_1__115	LGG_00033	ABC transporter ATP-binding protein	GG
34670	G	A	A	Anchor_gi_258506995_ref_NC_013198_1__115	LGG_00033	ABC transporter ATP-binding protein	GG
34739	T	G	G	Anchor_gi_258506995_ref_NC_013198_1__115	IGS	intergenic space or other non-protein-coding region	GG
34752	G	A	A	Anchor_gi_258506995_ref_NC_013198_1__115	IGS	intergenic space or other non-protein-coding region	GG
34782	G	A	A	Anchor_gi_258506995_ref_NC_013198_1__115	IGS	intergenic space or other non-protein-coding region	GG
34786	G	A	A	Anchor_gi_258506995_ref_NC_013198_1__115	IGS	intergenic space or other non-protein-coding region	GG
35077	G	A	A	Anchor_gi_258506995_ref_NC_013198_1__116	LGG_00034	TetR family transcriptional regulator	GG
35078	G	A	A	Anchor_gi_258506995_ref_NC_013198_1__117	LGG_00034	TetR family transcriptional regulator	GG
35207	G	A	A	Anchor_gi_258506995_ref_NC_013198_1__117	LGG_00034	TetR family transcriptional regulator	GG
35228	C	T	T	Anchor_gi_258506995_ref_NC_013198_1__117	LGG_00034	TetR family transcriptional regulator	GG
35281	A	G	G	Anchor_gi_258506995_ref_NC_013198_1__117	LGG_00034	TetR family transcriptional regulator	GG
35291	T	C	C	Anchor_gi_258506995_ref_NC_013198_1__117	LGG_00034	TetR family transcriptional regulator	GG
35351	G	A	A	Anchor_gi_258506995_ref_NC_013198_1__117	LGG_00034	TetR family transcriptional regulator	GG
35450	A	G	G	Anchor_gi_258506995_ref_NC_013198_1__119	LGG_00034	TetR family transcriptional regulator	GG
35453	G	A	A	Anchor_gi_258506995_ref_NC_013198_1__119	LGG_00034	TetR family transcriptional regulator	GG
35459	T	C	C	Anchor_gi_258506995_ref_NC_013198_1__119	LGG_00034	TetR family transcriptional regulator	GG
35466	A	G	G	Anchor_gi_258506995_ref_NC_013198_1__119	IGS	intergenic space or other non-protein-coding region	GG
35570	A	G	G	Anchor_gi_258506995_ref_NC_013198_1__119	LGG_00035	hydrolase	GG
35573	A	G	G	Anchor_gi_258506995_ref_NC_013198_1__119	LGG_00035	hydrolase	GG
35576	A	G	G	Anchor_gi_258506995_ref_NC_013198_1__119	LGG_00035	hydrolase	GG
35615	C	G	G	Anchor_gi_258506995_ref_NC_013198_1__119	LGG_00035	hydrolase	GG
35621	C	T	T	Anchor_gi_258506995_ref_NC_013198_1__119	LGG_00035	hydrolase	GG
35654	C	T	T	Anchor_gi_258506995_ref_NC_013198_1__119	LGG_00035	hydrolase	GG
35669	T	C	C	Anchor_gi_258506995_ref_NC_013198_1__119	LGG_00035	hydrolase	GG
35690	G	A	A	Anchor_gi_258506995_ref_NC_013198_1__119	LGG_00035	hydrolase	GG
35714	T	C	C	Anchor_gi_258506995_ref_NC_013198_1__119	LGG_00035	hydrolase	GG
35715	T	C	C	Anchor_gi_258506995_ref_NC_013198_1__120	LGG_00035	hydrolase	GG
35717	A	G	G	Anchor_gi_258506995_ref_NC_013198_1__119	LGG_00035	hydrolase	GG
35718	A	G	G	Anchor_gi_258506995_ref_NC_013198_1__120	LGG_00035	hydrolase	GG
35729	G	A	A	Anchor_gi_258506995_ref_NC_013198_1__119	LGG_00035	hydrolase	GG
35730	G	A	A	Anchor_gi_258506995_ref_NC_013198_1__120	LGG_00035	hydrolase	GG
35837	T	C	C	Anchor_gi_258506995_ref_NC_013198_1__119	LGG_00035	hydrolase	GG
35838	T	C	C	Anchor_gi_258506995_ref_NC_013198_1__120	LGG_00035	hydrolase	GG
35861	T	C	C	Anchor_gi_258506995_ref_NC_013198_1__119	LGG_00035	hydrolase	GG
35862	T	C	C	Anchor_gi_258506995_ref_NC_013198_1__120	LGG_00035	hydrolase	GG
35879	G	A	A	Anchor_gi_258506995_ref_NC_013198_1__119	LGG_00035	hydrolase	GG
35880	G	A	A	Anchor_gi_258506995_ref_NC_013198_1__120	LGG_00035	hydrolase	GG
35948	A	G	G	Anchor_gi_258506995_ref_NC_013198_1__119	LGG_00035	hydrolase	GG
35949	A	G	G	Anchor_gi_258506995_ref_NC_013198_1__120	LGG_00035	hydrolase	GG
35981	T	C	C	Anchor_gi_258506995_ref_NC_013198_1__119	LGG_00035	hydrolase	GG
35982	T	C	C	Anchor_gi_258506995_ref_NC_013198_1__120	LGG_00035	hydrolase	GG
35984	C	G	G	Anchor_gi_258506995_ref_NC_013198_1__119	LGG_00035	hydrolase	GG
35985	C	G	G	Anchor_gi_258506995_ref_NC_013198_1__120	LGG_00035	hydrolase	GG
36024	C	T	T	Anchor_gi_258506995_ref_NC_013198_1__120	LGG_00035	hydrolase	GG
36075	G	T	T	Anchor_gi_258506995_ref_NC_013198_1__120	LGG_00035	hydrolase	GG
36084	G	A	A	Anchor_gi_258506995_ref_NC_013198_1__120	LGG_00035	hydrolase	GG
36093	C	G	G	Anchor_gi_258506995_ref_NC_013198_1__120	LGG_00035	hydrolase	GG
36186	C	T	T	Anchor_gi_258506995_ref_NC_013198_1__120	LGG_00035	hydrolase	GG
36365	T	C	C	Anchor_gi_258506995_ref_NC_013198_1__122	LGG_00036	hypothetical protein	GG
36419	G	T	T	Anchor_gi_258506995_ref_NC_013198_1__122	LGG_00036	hypothetical protein	GG
36428	T	C	C	Anchor_gi_258506995_ref_NC_013198_1__122	LGG_00036	hypothetical protein	GG
36450	A	G	G	Anchor_gi_258506995_ref_NC_013198_1__122	LGG_00036	hypothetical protein	GG
36491	T	C	C	Anchor_gi_258506995_ref_NC_013198_1__122	LGG_00036	hypothetical protein	GG
36527	A	G	G	Anchor_gi_258506995_ref_NC_013198_1__122	LGG_00036	hypothetical protein	GG
36536	A	T	T	Anchor_gi_258506995_ref_NC_013198_1__122	LGG_00036	hypothetical protein	GG
36551	C	T	T	Anchor_gi_258506995_ref_NC_013198_1__122	LGG_00036	hypothetical protein	GG
36568	A	G	G	Anchor_gi_258506995_ref_NC_013198_1__122	LGG_00036	hypothetical protein	GG
36578	G	A	A	Anchor_gi_258506995_ref_NC_013198_1__122	LGG_00036	hypothetical protein	GG
36748	C	A	A	Anchor_gi_258506995_ref_NC_013198_1__123	IGS	intergenic space or other non-protein-coding region	GG
36852	A	G	G	Anchor_gi_258506995_ref_NC_013198_1__123	LGG_00037	permease	GG
36859	T	C	C	Anchor_gi_258506995_ref_NC_013198_1__123	LGG_00037	permease	GG
36868	G	A	A	Anchor_gi_258506995_ref_NC_013198_1__123	LGG_00037	permease	GG
36904	A	G	G	Anchor_gi_258506995_ref_NC_013198_1__123	LGG_00037	permease	GG
36958	G	A	A	Anchor_gi_258506995_ref_NC_013198_1__123	LGG_00037	permease	GG
36973	G	A	A	Anchor_gi_258506995_ref_NC_013198_1__123	LGG_00037	permease	GG
37006	A	G	G	Anchor_gi_258506995_ref_NC_013198_1__123	LGG_00037	permease	GG
37015	G	A	A	Anchor_gi_258506995_ref_NC_013198_1__123	LGG_00037	permease	GG
37027	G	A	A	Anchor_gi_258506995_ref_NC_013198_1__123	LGG_00037	permease	GG
37039	T	G	G	Anchor_gi_258506995_ref_NC_013198_1__123	LGG_00037	permease	GG
37057	T	C	C	Anchor_gi_258506995_ref_NC_013198_1__123	LGG_00037	permease	GG
37204	T	C	C	Anchor_gi_258506995_ref_NC_013198_1__124	LGG_00037	permease	GG
37222	A	T	T	Anchor_gi_258506995_ref_NC_013198_1__125	LGG_00037	permease	GG
37234	G	A	A	Anchor_gi_258506995_ref_NC_013198_1__125	LGG_00037	permease	GG
37240	C	T	T	Anchor_gi_258506995_ref_NC_013198_1__125	LGG_00037	permease	GG
37249	A	G	G	Anchor_gi_258506995_ref_NC_013198_1__125	LGG_00037	permease	GG
37273	A	T	T	Anchor_gi_258506995_ref_NC_013198_1__125	LGG_00037	permease	GG
37282	G	A	A	Anchor_gi_258506995_ref_NC_013198_1__125	LGG_00037	permease	GG
37351	A	G	G	Anchor_gi_258506995_ref_NC_013198_1__125	LGG_00037	permease	GG
37393	G	C	C	Anchor_gi_258506995_ref_NC_013198_1__125	LGG_00037	permease	GG
37404	G	A	A	Anchor_gi_258506995_ref_NC_013198_1__125	LGG_00037	permease	GG
37453	C	T	T	Anchor_gi_258506995_ref_NC_013198_1__125	LGG_00037	permease	GG
37480	T	C	C	Anchor_gi_258506995_ref_NC_013198_1__125	LGG_00037	permease	GG
37498	G	A	A	Anchor_gi_258506995_ref_NC_013198_1__125	LGG_00037	permease	GG
37539	A	G	G	Anchor_gi_258506995_ref_NC_013198_1__125	LGG_00037	permease	GG
37546	A	G	G	Anchor_gi_258506995_ref_NC_013198_1__125	LGG_00037	permease	GG
37552	G	T	T	Anchor_gi_258506995_ref_NC_013198_1__125	LGG_00037	permease	GG
37604	G	A	A	Anchor_gi_258506995_ref_NC_013198_1__125	IGS	intergenic space or other non-protein-coding region	GG
37942	T	C	C	Anchor_gi_258506995_ref_NC_013198_1__126	LGG_00038	integral membrane protein	GG
38167	G	A	A	Anchor_gi_258506995_ref_NC_013198_1__128	LGG_00038	integral membrane protein	GG
38275	C	T	T	Anchor_gi_258506995_ref_NC_013198_1__128	LGG_00038	integral membrane protein	GG
38377	C	T	T	Anchor_gi_258506995_ref_NC_013198_1__128	IGS	intergenic space or other non-protein-coding region	GG
38435	G	T	T	Anchor_gi_258506995_ref_NC_013198_1__128	IGS	intergenic space or other non-protein-coding region	GG
38513	T	C	C	Anchor_gi_258506995_ref_NC_013198_1__128	IGS	intergenic space or other non-protein-coding region	GG
38674	C	T	T	Anchor_gi_258506995_ref_NC_013198_1__129	LGG_00039	maltose O-acetyltransferase	GG
38676	G	A	A	Anchor_gi_258506995_ref_NC_013198_1__129	LGG_00039	maltose O-acetyltransferase	GG
38808	A	G	G	Anchor_gi_258506995_ref_NC_013198_1__129	LGG_00039	maltose O-acetyltransferase	GG
38892	C	T	T	Anchor_gi_258506995_ref_NC_013198_1__129	LGG_00039	maltose O-acetyltransferase	GG
38940	A	G	G	Anchor_gi_258506995_ref_NC_013198_1__129	LGG_00039	maltose O-acetyltransferase	GG
38972	G	C	C	Anchor_gi_258506995_ref_NC_013198_1__129	LGG_00039	maltose O-acetyltransferase	GG
39018	C	G	G	Anchor_gi_258506995_ref_NC_013198_1__131	LGG_00039	maltose O-acetyltransferase	GG
39108	T	C	C	Anchor_gi_258506995_ref_NC_013198_1__131	LGG_00039	maltose O-acetyltransferase	GG
39144	A	C	C	Anchor_gi_258506995_ref_NC_013198_1__131	LGG_00039	maltose O-acetyltransferase	GG
39153	T	C	C	Anchor_gi_258506995_ref_NC_013198_1__131	LGG_00039	maltose O-acetyltransferase	GG
39159	T	C	C	Anchor_gi_258506995_ref_NC_013198_1__131	LGG_00039	maltose O-acetyltransferase	GG
39162	A	G	G	Anchor_gi_258506995_ref_NC_013198_1__131	LGG_00039	maltose O-acetyltransferase	GG
39265	A	G	G	Anchor_gi_258506995_ref_NC_013198_1__131	LGG_00040	hypothetical protein	GG
39373	T	C	C	Anchor_gi_258506995_ref_NC_013198_1__131	LGG_00040	hypothetical protein	GG
39403	C	T	T	Anchor_gi_258506995_ref_NC_013198_1__131	LGG_00040	hypothetical protein	GG
39415	G	A	A	Anchor_gi_258506995_ref_NC_013198_1__131	LGG_00040	hypothetical protein	GG
39476	A	G	G	Anchor_gi_258506995_ref_NC_013198_1__131	LGG_00040	hypothetical protein	GG
39505	G	A	A	Anchor_gi_258506995_ref_NC_013198_1__131	LGG_00040	hypothetical protein	GG
39520	T	G	G	Anchor_gi_258506995_ref_NC_013198_1__131	LGG_00040	hypothetical protein	GG
39754	A	G	G	Anchor_gi_258506995_ref_NC_013198_1__133	IGS	intergenic space or other non-protein-coding region	GG
39784	T	C	C	Anchor_gi_258506995_ref_NC_013198_1__133	IGS	intergenic space or other non-protein-coding region	GG
39876	A	G	G	Anchor_gi_258506995_ref_NC_013198_1__133	LGG_00041	dipeptidase A	GG
39939	G	A	A	Anchor_gi_258506995_ref_NC_013198_1__133	LGG_00041	dipeptidase A	GG
39940	G	A	A	Anchor_gi_258506995_ref_NC_013198_1__134	LGG_00041	dipeptidase A	GG
39996	G	C	C	Anchor_gi_258506995_ref_NC_013198_1__133	LGG_00041	dipeptidase A	GG
39997	G	C	C	Anchor_gi_258506995_ref_NC_013198_1__134	LGG_00041	dipeptidase A	GG
40173	G	A	A	Anchor_gi_258506995_ref_NC_013198_1__133	LGG_00041	dipeptidase A	GG
40174	G	A	A	Anchor_gi_258506995_ref_NC_013198_1__134	LGG_00041	dipeptidase A	GG
40240	C	T	T	Anchor_gi_258506995_ref_NC_013198_1__134	LGG_00041	dipeptidase A	GG
40274	G	A	A	Anchor_gi_258506995_ref_NC_013198_1__134	LGG_00041	dipeptidase A	GG
40363	C	T	T	Anchor_gi_258506995_ref_NC_013198_1__134	LGG_00041	dipeptidase A	GG
40374	T	C	C	Anchor_gi_258506995_ref_NC_013198_1__134	LGG_00041	dipeptidase A	GG
40447	C	T	T	Anchor_gi_258506995_ref_NC_013198_1__134	LGG_00041	dipeptidase A	GG
40538	G	A	A	Anchor_gi_258506995_ref_NC_013198_1__135	LGG_00041	dipeptidase A	GG
40585	C	G	G	Anchor_gi_258506995_ref_NC_013198_1__135	LGG_00041	dipeptidase A	GG
40741	G	A	A	Anchor_gi_258506995_ref_NC_013198_1__135	LGG_00041	dipeptidase A	GG
40768	G	C	C	Anchor_gi_258506995_ref_NC_013198_1__135	LGG_00041	dipeptidase A	GG
40780	T	C	C	Anchor_gi_258506995_ref_NC_013198_1__135	LGG_00041	dipeptidase A	GG
40789	C	T	T	Anchor_gi_258506995_ref_NC_013198_1__135	LGG_00041	dipeptidase A	GG
40816	T	C	C	Anchor_gi_258506995_ref_NC_013198_1__136	LGG_00041	dipeptidase A	GG
40951	C	G	G	Anchor_gi_258506995_ref_NC_013198_1__136	LGG_00041	dipeptidase A	GG
40973	G	A	A	Anchor_gi_258506995_ref_NC_013198_1__136	LGG_00041	dipeptidase A	GG
40978	C	T	T	Anchor_gi_258506995_ref_NC_013198_1__136	LGG_00041	dipeptidase A	GG
40988	C	T	T	Anchor_gi_258506995_ref_NC_013198_1__136	LGG_00041	dipeptidase A	GG
41062	G	A	A	Anchor_gi_258506995_ref_NC_013198_1__136	LGG_00041	dipeptidase A	GG
41092	T	A	A	Anchor_gi_258506995_ref_NC_013198_1__136	LGG_00041	dipeptidase A	GG
41101	A	G	G	Anchor_gi_258506995_ref_NC_013198_1__137	LGG_00041	dipeptidase A	GG
41107	C	T	T	Anchor_gi_258506995_ref_NC_013198_1__137	LGG_00041	dipeptidase A	GG
41110	A	G	G	Anchor_gi_258506995_ref_NC_013198_1__137	LGG_00041	dipeptidase A	GG
41182	T	C	C	Anchor_gi_258506995_ref_NC_013198_1__137	LGG_00041	dipeptidase A	GG
41212	T	C	C	Anchor_gi_258506995_ref_NC_013198_1__137	LGG_00041	dipeptidase A	GG
41243	G	A	A	Anchor_gi_258506995_ref_NC_013198_1__137	LGG_00041	dipeptidase A	GG
41299	A	G	G	Anchor_gi_258506995_ref_NC_013198_1__137	IGS	intergenic space or other non-protein-coding region	GG
41304	G	T	T	Anchor_gi_258506995_ref_NC_013198_1__137	IGS	intergenic space or other non-protein-coding region	GG
41315	T	C	C	Anchor_gi_258506995_ref_NC_013198_1__137	IGS	intergenic space or other non-protein-coding region	GG
41576	C	T	T	Anchor_gi_258506995_ref_NC_013198_1__139	LGG_00042	membrane protein	GG
41628	C	T	T	Anchor_gi_258506995_ref_NC_013198_1__139	LGG_00042	membrane protein	GG
41778	T	C	C	Anchor_gi_258506995_ref_NC_013198_1__140	LGG_00042	membrane protein	GG
41835	A	C	C	Anchor_gi_258506995_ref_NC_013198_1__140	LGG_00042	membrane protein	GG
41856	G	A	A	Anchor_gi_258506995_ref_NC_013198_1__140	LGG_00042	membrane protein	GG
41877	A	G	G	Anchor_gi_258506995_ref_NC_013198_1__140	LGG_00042	membrane protein	GG
41910	T	C	C	Anchor_gi_258506995_ref_NC_013198_1__140	LGG_00042	membrane protein	GG
41921	C	T	T	Anchor_gi_258506995_ref_NC_013198_1__140	LGG_00042	membrane protein	GG
41961	T	C	C	Anchor_gi_258506995_ref_NC_013198_1__140	LGG_00042	membrane protein	GG
42022	A	G	G	Anchor_gi_258506995_ref_NC_013198_1__140	LGG_00042	membrane protein	GG
42087	G	C	C	Anchor_gi_258506995_ref_NC_013198_1__140	IGS	intergenic space or other non-protein-coding region	GG
42109	A	T	T	Anchor_gi_258506995_ref_NC_013198_1__140	IGS	intergenic space or other non-protein-coding region	GG
42145	A	T	T	Anchor_gi_258506995_ref_NC_013198_1__140	IGS	intergenic space or other non-protein-coding region	GG
42175	T	C	C	Anchor_gi_258506995_ref_NC_013198_1__140	IGS	intergenic space or other non-protein-coding region	GG
42201	A	T	T	Anchor_gi_258506995_ref_NC_013198_1__140	IGS	intergenic space or other non-protein-coding region	GG
42211	T	C	C	Anchor_gi_258506995_ref_NC_013198_1__140	IGS	intergenic space or other non-protein-coding region	GG
42217	A	C	C	Anchor_gi_258506995_ref_NC_013198_1__140	IGS	intergenic space or other non-protein-coding region	GG
42239	T	A	A	Anchor_gi_258506995_ref_NC_013198_1__140	IGS	intergenic space or other non-protein-coding region	GG
42242	T	C	C	Anchor_gi_258506995_ref_NC_013198_1__140	IGS	intergenic space or other non-protein-coding region	GG
42301	T	G	G	Anchor_gi_258506995_ref_NC_013198_1__141	IGS	intergenic space or other non-protein-coding region	GG
42340	G	A	A	Anchor_gi_258506995_ref_NC_013198_1__142	IGS	intergenic space or other non-protein-coding region	GG
42379	G	A	A	Anchor_gi_258506995_ref_NC_013198_1__142	IGS	intergenic space or other non-protein-coding region	GG
42383	C	T	T	Anchor_gi_258506995_ref_NC_013198_1__142	IGS	intergenic space or other non-protein-coding region	GG
42429	G	A	A	Anchor_gi_258506995_ref_NC_013198_1__142	IGS	intergenic space or other non-protein-coding region	GG
42450	T	C	C	Anchor_gi_258506995_ref_NC_013198_1__142	IGS	intergenic space or other non-protein-coding region	GG
42456	G	T	T	Anchor_gi_258506995_ref_NC_013198_1__142	IGS	intergenic space or other non-protein-coding region	GG
42458	A	T	T	Anchor_gi_258506995_ref_NC_013198_1__142	IGS	intergenic space or other non-protein-coding region	GG
42478	G	A	A	Anchor_gi_258506995_ref_NC_013198_1__142	IGS	intergenic space or other non-protein-coding region	GG
42510	A	G	G	Anchor_gi_258506995_ref_NC_013198_1__142	LGG_00043	hypothetical protein	GG
42611	A	G	G	Anchor_gi_258506995_ref_NC_013198_1__142	LGG_00043	hypothetical protein	GG
42638	G	A	A	Anchor_gi_258506995_ref_NC_013198_1__142	LGG_00043	hypothetical protein	GG
42745	C	T	T	Anchor_gi_258506995_ref_NC_013198_1__142	LGG_00043	hypothetical protein	GG
42748	C	T	T	Anchor_gi_258506995_ref_NC_013198_1__142	LGG_00043	hypothetical protein	GG
42856	A	G	G	Anchor_gi_258506995_ref_NC_013198_1__142	LGG_00043	hypothetical protein	GG
42912	A	G	G	Anchor_gi_258506995_ref_NC_013198_1__143	LGG_00043	hypothetical protein	GG
43039	C	T	T	Anchor_gi_258506995_ref_NC_013198_1__143	IGS	intergenic space or other non-protein-coding region	GG
43059	G	A	A	Anchor_gi_258506995_ref_NC_013198_1__143	IGS	intergenic space or other non-protein-coding region	GG
43132	C	T	T	Anchor_gi_258506995_ref_NC_013198_1__143	IGS	intergenic space or other non-protein-coding region	GG
43153	G	A	A	Anchor_gi_258506995_ref_NC_013198_1__143	IGS	intergenic space or other non-protein-coding region	GG
43175	G	A	A	Anchor_gi_258506995_ref_NC_013198_1__143	IGS	intergenic space or other non-protein-coding region	GG
43265	C	T	T	Anchor_gi_258506995_ref_NC_013198_1__144	IGS	intergenic space or other non-protein-coding region	GG
43316	C	T	T	Anchor_gi_258506995_ref_NC_013198_1__144	IGS	intergenic space or other non-protein-coding region	GG
43410	T	G	G	Anchor_gi_258506995_ref_NC_013198_1__144	IGS	intergenic space or other non-protein-coding region	GG
43423	C	T	T	Anchor_gi_258506995_ref_NC_013198_1__144	IGS	intergenic space or other non-protein-coding region	GG
43434	A	G	G	Anchor_gi_258506995_ref_NC_013198_1__144	IGS	intergenic space or other non-protein-coding region	GG
43444	T	A	A	Anchor_gi_258506995_ref_NC_013198_1__144	IGS	intergenic space or other non-protein-coding region	GG
43448	A	G	G	Anchor_gi_258506995_ref_NC_013198_1__144	IGS	intergenic space or other non-protein-coding region	GG
43459	C	T	T	Anchor_gi_258506995_ref_NC_013198_1__144	IGS	intergenic space or other non-protein-coding region	GG
43672	G	T	T	Anchor_gi_258506995_ref_NC_013198_1__146	LGG_00044	hypothetical protein	GG
43762	G	A	A	Anchor_gi_258506995_ref_NC_013198_1__146	LGG_00044	hypothetical protein	GG
43823	C	T	T	Anchor_gi_258506995_ref_NC_013198_1__147	LGG_00044	hypothetical protein	GG
43892	A	G	G	Anchor_gi_258506995_ref_NC_013198_1__147	LGG_00044	hypothetical protein	GG
44031	T	C	C	Anchor_gi_258506995_ref_NC_013198_1__147	IGS	intergenic space or other non-protein-coding region	GG
44041	G	T	T	Anchor_gi_258506995_ref_NC_013198_1__147	IGS	intergenic space or other non-protein-coding region	GG
44053	A	G	G	Anchor_gi_258506995_ref_NC_013198_1__147	IGS	intergenic space or other non-protein-coding region	GG
44062	G	A	A	Anchor_gi_258506995_ref_NC_013198_1__147	IGS	intergenic space or other non-protein-coding region	GG
46078	A	G	G	Anchor_gi_258506995_ref_NC_013198_1__154	IGS	intergenic space or other non-protein-coding region	GG
46084	T	C	C	Anchor_gi_258506995_ref_NC_013198_1__154	IGS	intergenic space or other non-protein-coding region	GG
46103	G	T	T	Anchor_gi_258506995_ref_NC_013198_1__154	IGS	intergenic space or other non-protein-coding region	GG
46159	C	A	A	Anchor_gi_258506995_ref_NC_013198_1__154	IGS	intergenic space or other non-protein-coding region	GG
46186	T	A	A	Anchor_gi_258506995_ref_NC_013198_1__154	IGS	intergenic space or other non-protein-coding region	GG
46194	A	G	G	Anchor_gi_258506995_ref_NC_013198_1__154	IGS	intergenic space or other non-protein-coding region	GG
46228	T	G	G	Anchor_gi_258506995_ref_NC_013198_1__154	LGG_00046	hypothetical protein	GG
46229	T	G	G	Anchor_gi_258506995_ref_NC_013198_1__155	LGG_00046	hypothetical protein	GG
46247	A	G	G	Anchor_gi_258506995_ref_NC_013198_1__154	LGG_00046	hypothetical protein	GG
46248	A	G	G	Anchor_gi_258506995_ref_NC_013198_1__155	LGG_00046	hypothetical protein	GG
46621	G	A	A	Anchor_gi_258506995_ref_NC_013198_1__155	IGS	intergenic space or other non-protein-coding region	GG
46693	C	T	T	Anchor_gi_258506995_ref_NC_013198_1__155	IGS	intergenic space or other non-protein-coding region	GG
46749	T	G	G	Anchor_gi_258506995_ref_NC_013198_1__155	IGS	intergenic space or other non-protein-coding region	GG
46754	C	T	T	Anchor_gi_258506995_ref_NC_013198_1__155	IGS	intergenic space or other non-protein-coding region	GG
46806	G	T	T	Anchor_gi_258506995_ref_NC_013198_1__156	IGS	intergenic space or other non-protein-coding region	GG
46907	G	A	A	Anchor_gi_258506995_ref_NC_013198_1__156	LGG_00047	hypothetical protein	GG
46964	C	A	A	Anchor_gi_258506995_ref_NC_013198_1__156	LGG_00047	hypothetical protein	GG
48091	T	A	A	Anchor_gi_258506995_ref_NC_013198_1__161	LGG_00047	hypothetical protein	GG
48133	G	A	A	Anchor_gi_258506995_ref_NC_013198_1__161	LGG_00047	hypothetical protein	GG
48304	G	A	A	Anchor_gi_258506995_ref_NC_013198_1__161	LGG_00047	hypothetical protein	GG
48358	G	A	A	Anchor_gi_258506995_ref_NC_013198_1__161	LGG_00047	hypothetical protein	GG
48375	C	T	T	Anchor_gi_258506995_ref_NC_013198_1__161	LGG_00047	hypothetical protein	GG
48390	T	C	C	Anchor_gi_258506995_ref_NC_013198_1__161	LGG_00047	hypothetical protein	GG
48462	T	C	C	Anchor_gi_258506995_ref_NC_013198_1__161	LGG_00047	hypothetical protein	GG
48582	C	T	T	Anchor_gi_258506995_ref_NC_013198_1__161	LGG_00048	branched-chain amino acid transport protein AzlC	GG
48621	A	G	G	Anchor_gi_258506995_ref_NC_013198_1__162	LGG_00048	branched-chain amino acid transport protein AzlC	GG
48676	T	C	C	Anchor_gi_258506995_ref_NC_013198_1__162	LGG_00048	branched-chain amino acid transport protein AzlC	GG
48687	A	G	G	Anchor_gi_258506995_ref_NC_013198_1__162	LGG_00048	branched-chain amino acid transport protein AzlC	GG
48693	A	G	G	Anchor_gi_258506995_ref_NC_013198_1__162	LGG_00048	branched-chain amino acid transport protein AzlC	GG
48783	T	C	C	Anchor_gi_258506995_ref_NC_013198_1__162	LGG_00048	branched-chain amino acid transport protein AzlC	GG
48795	C	T	T	Anchor_gi_258506995_ref_NC_013198_1__162	LGG_00048	branched-chain amino acid transport protein AzlC	GG
48843	T	G	G	Anchor_gi_258506995_ref_NC_013198_1__162	LGG_00048	branched-chain amino acid transport protein AzlC	GG
48861	T	C	C	Anchor_gi_258506995_ref_NC_013198_1__162	LGG_00048	branched-chain amino acid transport protein AzlC	GG
48873	G	A	A	Anchor_gi_258506995_ref_NC_013198_1__162	LGG_00048	branched-chain amino acid transport protein AzlC	GG
48876	C	T	T	Anchor_gi_258506995_ref_NC_013198_1__162	LGG_00048	branched-chain amino acid transport protein AzlC	GG
48963	G	C	C	Anchor_gi_258506995_ref_NC_013198_1__164	LGG_00048	branched-chain amino acid transport protein AzlC	GG
48996	G	A	A	Anchor_gi_258506995_ref_NC_013198_1__164	LGG_00048	branched-chain amino acid transport protein AzlC	GG
49035	T	C	C	Anchor_gi_258506995_ref_NC_013198_1__164	LGG_00048	branched-chain amino acid transport protein AzlC	GG
49083	G	A	A	Anchor_gi_258506995_ref_NC_013198_1__164	LGG_00048	branched-chain amino acid transport protein AzlC	GG
49135	A	G	G	Anchor_gi_258506995_ref_NC_013198_1__164	LGG_00048	branched-chain amino acid transport protein AzlC	GG
49146	C	G	G	Anchor_gi_258506995_ref_NC_013198_1__164	LGG_00048	branched-chain amino acid transport protein AzlC	GG
49149	C	T	T	Anchor_gi_258506995_ref_NC_013198_1__164	LGG_00048	branched-chain amino acid transport protein AzlC	GG
49198	G	A	A	Anchor_gi_258506995_ref_NC_013198_1__164	LGG_00048	branched-chain amino acid transport protein AzlC	GG
49206	T	C	C	Anchor_gi_258506995_ref_NC_013198_1__165	LGG_00048	branched-chain amino acid transport protein AzlC	GG
49261	A	T	T	Anchor_gi_258506995_ref_NC_013198_1__165	LGG_00049	branched-chain amino acid transport protein AzlD	GG
49285	G	A	A	Anchor_gi_258506995_ref_NC_013198_1__165	LGG_00049	branched-chain amino acid transport protein AzlD	GG
49393	G	C	C	Anchor_gi_258506995_ref_NC_013198_1__165	LGG_00049	branched-chain amino acid transport protein AzlD	GG
49396	A	G	G	Anchor_gi_258506995_ref_NC_013198_1__165	LGG_00049	branched-chain amino acid transport protein AzlD	GG
49417	A	G	G	Anchor_gi_258506995_ref_NC_013198_1__165	LGG_00049	branched-chain amino acid transport protein AzlD	GG
49480	T	G	G	Anchor_gi_258506995_ref_NC_013198_1__165	LGG_00049	branched-chain amino acid transport protein AzlD	GG
49483	T	A	A	Anchor_gi_258506995_ref_NC_013198_1__165	LGG_00049	branched-chain amino acid transport protein AzlD	GG
49516	T	C	C	Anchor_gi_258506995_ref_NC_013198_1__165	LGG_00049	branched-chain amino acid transport protein AzlD	GG
49540	G	A	A	Anchor_gi_258506995_ref_NC_013198_1__165	LGG_00049	branched-chain amino acid transport protein AzlD	GG
49556	C	T	T	Anchor_gi_258506995_ref_NC_013198_1__165	LGG_00049	branched-chain amino acid transport protein AzlD	GG
49559	C	T	T	Anchor_gi_258506995_ref_NC_013198_1__165	LGG_00049	branched-chain amino acid transport protein AzlD	GG
49564	G	T	T	Anchor_gi_258506995_ref_NC_013198_1__165	LGG_00049	branched-chain amino acid transport protein AzlD	GG
49577	T	G	G	Anchor_gi_258506995_ref_NC_013198_1__165	IGS	intergenic space or other non-protein-coding region	GG
49592	A	T	T	Anchor_gi_258506995_ref_NC_013198_1__165	IGS	intergenic space or other non-protein-coding region	GG
49599	G	A	A	Anchor_gi_258506995_ref_NC_013198_1__165	IGS	intergenic space or other non-protein-coding region	GG
49648	A	C	C	Anchor_gi_258506995_ref_NC_013198_1__165	IGS	intergenic space or other non-protein-coding region	GG
49655	A	G	G	Anchor_gi_258506995_ref_NC_013198_1__165	IGS	intergenic space or other non-protein-coding region	GG
49678	T	G	G	Anchor_gi_258506995_ref_NC_013198_1__165	IGS	intergenic space or other non-protein-coding region	GG
49684	C	T	T	Anchor_gi_258506995_ref_NC_013198_1__165	IGS	intergenic space or other non-protein-coding region	GG
49692	G	T	T	Anchor_gi_258506995_ref_NC_013198_1__165	IGS	intergenic space or other non-protein-coding region	GG
49740	A	C	C	Anchor_gi_258506995_ref_NC_013198_1__165	IGS	intergenic space or other non-protein-coding region	GG
49763	C	A	A	Anchor_gi_258506995_ref_NC_013198_1__165	IGS	intergenic space or other non-protein-coding region	GG
50004	T	C	C	Anchor_gi_258506995_ref_NC_013198_1__166	LGG_00050	beta-glucuronidase (GH2)	GG
50115	G	T	T	Anchor_gi_258506995_ref_NC_013198_1__168	LGG_00050	beta-glucuronidase (GH2)	GG
50211	C	T	T	Anchor_gi_258506995_ref_NC_013198_1__168	LGG_00050	beta-glucuronidase (GH2)	GG
50283	A	G	G	Anchor_gi_258506995_ref_NC_013198_1__168	LGG_00050	beta-glucuronidase (GH2)	GG
50337	T	C	C	Anchor_gi_258506995_ref_NC_013198_1__168	LGG_00050	beta-glucuronidase (GH2)	GG
50340	C	T	T	Anchor_gi_258506995_ref_NC_013198_1__168	LGG_00050	beta-glucuronidase (GH2)	GG
50368	T	C	C	Anchor_gi_258506995_ref_NC_013198_1__168	LGG_00050	beta-glucuronidase (GH2)	GG
50460	T	C	C	Anchor_gi_258506995_ref_NC_013198_1__168	LGG_00050	beta-glucuronidase (GH2)	GG
50492	A	C	C	Anchor_gi_258506995_ref_NC_013198_1__168	LGG_00050	beta-glucuronidase (GH2)	GG
50499	G	A	A	Anchor_gi_258506995_ref_NC_013198_1__168	LGG_00050	beta-glucuronidase (GH2)	GG
50529	C	T	T	Anchor_gi_258506995_ref_NC_013198_1__168	LGG_00050	beta-glucuronidase (GH2)	GG
50556	A	G	G	Anchor_gi_258506995_ref_NC_013198_1__168	LGG_00050	beta-glucuronidase (GH2)	GG
50880	G	A	A	Anchor_gi_258506995_ref_NC_013198_1__169	LGG_00050	beta-glucuronidase (GH2)	GG
50982	G	A	A	Anchor_gi_258506995_ref_NC_013198_1__169	LGG_00050	beta-glucuronidase (GH2)	GG
51018	C	T	T	Anchor_gi_258506995_ref_NC_013198_1__171	LGG_00050	beta-glucuronidase (GH2)	GG
51058	C	T	T	Anchor_gi_258506995_ref_NC_013198_1__171	LGG_00050	beta-glucuronidase (GH2)	GG
51105	T	C	C	Anchor_gi_258506995_ref_NC_013198_1__171	LGG_00050	beta-glucuronidase (GH2)	GG
51108	A	G	G	Anchor_gi_258506995_ref_NC_013198_1__171	LGG_00050	beta-glucuronidase (GH2)	GG
51195	A	G	G	Anchor_gi_258506995_ref_NC_013198_1__171	LGG_00050	beta-glucuronidase (GH2)	GG
51234	A	G	G	Anchor_gi_258506995_ref_NC_013198_1__171	LGG_00050	beta-glucuronidase (GH2)	GG
51240	T	A	A	Anchor_gi_258506995_ref_NC_013198_1__171	LGG_00050	beta-glucuronidase (GH2)	GG
51483	T	C	C	Anchor_gi_258506995_ref_NC_013198_1__172	LGG_00050	beta-glucuronidase (GH2)	GG
51489	T	C	C	Anchor_gi_258506995_ref_NC_013198_1__172	LGG_00050	beta-glucuronidase (GH2)	GG
51579	G	A	A	Anchor_gi_258506995_ref_NC_013198_1__172	LGG_00050	beta-glucuronidase (GH2)	GG
51660	T	C	C	Anchor_gi_258506995_ref_NC_013198_1__172	IGS	intergenic space or other non-protein-coding region	GG
51677	T	C	C	Anchor_gi_258506995_ref_NC_013198_1__172	IGS	intergenic space or other non-protein-coding region	GG
51679	A	G	G	Anchor_gi_258506995_ref_NC_013198_1__172	IGS	intergenic space or other non-protein-coding region	GG
51683	C	T	T	Anchor_gi_258506995_ref_NC_013198_1__172	IGS	intergenic space or other non-protein-coding region	GG
51720	G	A	A	Anchor_gi_258506995_ref_NC_013198_1__172	IGS	intergenic space or other non-protein-coding region	GG
51762	T	C	C	Anchor_gi_258506995_ref_NC_013198_1__172	IGS	intergenic space or other non-protein-coding region	GG
51786	C	T	T	Anchor_gi_258506995_ref_NC_013198_1__172	IGS	intergenic space or other non-protein-coding region	GG
51789	C	A	A	Anchor_gi_258506995_ref_NC_013198_1__173	IGS	intergenic space or other non-protein-coding region	GG
51790	C	A	A	Anchor_gi_258506995_ref_NC_013198_1__172	IGS	intergenic space or other non-protein-coding region	GG
51876	G	T	T	Anchor_gi_258506995_ref_NC_013198_1__172	IGS	intergenic space or other non-protein-coding region	GG
51917	C	T	T	Anchor_gi_258506995_ref_NC_013198_1__173	IGS	intergenic space or other non-protein-coding region	GG
51918	C	T	T	Anchor_gi_258506995_ref_NC_013198_1__174	IGS	intergenic space or other non-protein-coding region	GG
52016	A	G	G	Anchor_gi_258506995_ref_NC_013198_1__173	IGS	intergenic space or other non-protein-coding region	GG
52017	A	G	G	Anchor_gi_258506995_ref_NC_013198_1__174	IGS	intergenic space or other non-protein-coding region	GG
52024	T	C	C	Anchor_gi_258506995_ref_NC_013198_1__173	IGS	intergenic space or other non-protein-coding region	GG
52025	T	C	C	Anchor_gi_258506995_ref_NC_013198_1__174	IGS	intergenic space or other non-protein-coding region	GG
52094	A	G	G	Anchor_gi_258506995_ref_NC_013198_1__173	LGG_00051	glycoside hydrolase	GG
52095	A	G	G	Anchor_gi_258506995_ref_NC_013198_1__174	LGG_00051	glycoside hydrolase	GG
52167	A	G	G	Anchor_gi_258506995_ref_NC_013198_1__173	LGG_00051	glycoside hydrolase	GG
52168	A	G	G	Anchor_gi_258506995_ref_NC_013198_1__174	LGG_00051	glycoside hydrolase	GG
52306	T	G	G	Anchor_gi_258506995_ref_NC_013198_1__174	LGG_00051	glycoside hydrolase	GG
52327	A	G	G	Anchor_gi_258506995_ref_NC_013198_1__174	LGG_00051	glycoside hydrolase	GG
52345	A	G	G	Anchor_gi_258506995_ref_NC_013198_1__174	LGG_00051	glycoside hydrolase	GG
52450	C	T	T	Anchor_gi_258506995_ref_NC_013198_1__174	LGG_00051	glycoside hydrolase	GG
52474	C	T	T	Anchor_gi_258506995_ref_NC_013198_1__174	LGG_00051	glycoside hydrolase	GG
52624	C	T	T	Anchor_gi_258506995_ref_NC_013198_1__176	LGG_00051	glycoside hydrolase	GG
52667	G	A	A	Anchor_gi_258506995_ref_NC_013198_1__176	LGG_00051	glycoside hydrolase	GG
52687	A	G	G	Anchor_gi_258506995_ref_NC_013198_1__176	LGG_00051	glycoside hydrolase	GG
52711	A	G	G	Anchor_gi_258506995_ref_NC_013198_1__176	LGG_00051	glycoside hydrolase	GG
52773	C	T	T	Anchor_gi_258506995_ref_NC_013198_1__176	LGG_00051	glycoside hydrolase	GG
52790	A	C	C	Anchor_gi_258506995_ref_NC_013198_1__176	LGG_00051	glycoside hydrolase	GG
52798	C	T	T	Anchor_gi_258506995_ref_NC_013198_1__176	LGG_00051	glycoside hydrolase	GG
53017	A	G	G	Anchor_gi_258506995_ref_NC_013198_1__176	LGG_00051	glycoside hydrolase	GG
53020	T	C	C	Anchor_gi_258506995_ref_NC_013198_1__176	LGG_00051	glycoside hydrolase	GG
53034	T	G	G	Anchor_gi_258506995_ref_NC_013198_1__176	LGG_00051	glycoside hydrolase	GG
53077	T	C	C	Anchor_gi_258506995_ref_NC_013198_1__176	LGG_00051	glycoside hydrolase	GG
53125	A	G	G	Anchor_gi_258506995_ref_NC_013198_1__177	LGG_00051	glycoside hydrolase	GG
53149	T	C	C	Anchor_gi_258506995_ref_NC_013198_1__177	LGG_00051	glycoside hydrolase	GG
53155	T	C	C	Anchor_gi_258506995_ref_NC_013198_1__177	LGG_00051	glycoside hydrolase	GG
53252	A	G	G	Anchor_gi_258506995_ref_NC_013198_1__177	LGG_00051	glycoside hydrolase	GG
53314	C	T	T	Anchor_gi_258506995_ref_NC_013198_1__177	LGG_00051	glycoside hydrolase	GG
53317	G	T	T	Anchor_gi_258506995_ref_NC_013198_1__177	LGG_00051	glycoside hydrolase	GG
53320	A	C	C	Anchor_gi_258506995_ref_NC_013198_1__177	LGG_00051	glycoside hydrolase	GG
53326	T	C	C	Anchor_gi_258506995_ref_NC_013198_1__177	LGG_00051	glycoside hydrolase	GG
53435	C	T	T	Anchor_gi_258506995_ref_NC_013198_1__179	LGG_00051	glycoside hydrolase	GG
53488	G	A	A	Anchor_gi_258506995_ref_NC_013198_1__179	LGG_00051	glycoside hydrolase	GG
53491	A	G	G	Anchor_gi_258506995_ref_NC_013198_1__179	LGG_00051	glycoside hydrolase	GG
53560	T	C	C	Anchor_gi_258506995_ref_NC_013198_1__179	LGG_00051	glycoside hydrolase	GG
53620	G	A	A	Anchor_gi_258506995_ref_NC_013198_1__179	LGG_00051	glycoside hydrolase	GG
53668	T	C	C	Anchor_gi_258506995_ref_NC_013198_1__179	LGG_00051	glycoside hydrolase	GG
53692	G	A	A	Anchor_gi_258506995_ref_NC_013198_1__179	LGG_00051	glycoside hydrolase	GG
53812	C	T	T	Anchor_gi_258506995_ref_NC_013198_1__180	LGG_00051	glycoside hydrolase	GG
53819	A	G	G	Anchor_gi_258506995_ref_NC_013198_1__180	LGG_00051	glycoside hydrolase	GG
53983	G	A	A	Anchor_gi_258506995_ref_NC_013198_1__180	LGG_00051	glycoside hydrolase	GG
54010	G	A	A	Anchor_gi_258506995_ref_NC_013198_1__180	LGG_00051	glycoside hydrolase	GG
54051	C	T	T	Anchor_gi_258506995_ref_NC_013198_1__180	LGG_00051	glycoside hydrolase	GG
54095	C	A	A	Anchor_gi_258506995_ref_NC_013198_1__180	LGG_00051	glycoside hydrolase	GG
54111	C	T	T	Anchor_gi_258506995_ref_NC_013198_1__180	LGG_00051	glycoside hydrolase	GG
54114	T	C	C	Anchor_gi_258506995_ref_NC_013198_1__180	LGG_00051	glycoside hydrolase	GG
54225	T	C	C	Anchor_gi_258506995_ref_NC_013198_1__180	LGG_00051	glycoside hydrolase	GG
54237	C	T	T	Anchor_gi_258506995_ref_NC_013198_1__180	LGG_00051	glycoside hydrolase	GG
54252	C	A	A	Anchor_gi_258506995_ref_NC_013198_1__180	LGG_00051	glycoside hydrolase	GG
54378	T	C	C	Anchor_gi_258506995_ref_NC_013198_1__181	LGG_00051	glycoside hydrolase	GG
54379	T	C	C	Anchor_gi_258506995_ref_NC_013198_1__182	LGG_00051	glycoside hydrolase	GG
54456	C	T	T	Anchor_gi_258506995_ref_NC_013198_1__181	LGG_00051	glycoside hydrolase	GG
54457	C	T	T	Anchor_gi_258506995_ref_NC_013198_1__182	LGG_00051	glycoside hydrolase	GG
54548	A	G	G	Anchor_gi_258506995_ref_NC_013198_1__181	LGG_00051	glycoside hydrolase	GG
54549	A	G	G	Anchor_gi_258506995_ref_NC_013198_1__182	LGG_00051	glycoside hydrolase	GG
54570	C	T	T	Anchor_gi_258506995_ref_NC_013198_1__181	LGG_00051	glycoside hydrolase	GG
54571	C	T	T	Anchor_gi_258506995_ref_NC_013198_1__182	LGG_00051	glycoside hydrolase	GG
54624	C	T	T	Anchor_gi_258506995_ref_NC_013198_1__183	LGG_00051	glycoside hydrolase	GG
54666	T	C	C	Anchor_gi_258506995_ref_NC_013198_1__183	LGG_00051	glycoside hydrolase	GG
54727	C	T	T	Anchor_gi_258506995_ref_NC_013198_1__183	LGG_00051	glycoside hydrolase	GG
54739	G	T	T	Anchor_gi_258506995_ref_NC_013198_1__183	LGG_00051	glycoside hydrolase	GG
54784	G	A	A	Anchor_gi_258506995_ref_NC_013198_1__183	LGG_00051	glycoside hydrolase	GG
54820	T	C	C	Anchor_gi_258506995_ref_NC_013198_1__183	LGG_00051	glycoside hydrolase	GG
54877	T	G	G	Anchor_gi_258506995_ref_NC_013198_1__183	LGG_00051	glycoside hydrolase	GG
54990	T	C	C	Anchor_gi_258506995_ref_NC_013198_1__183	LGG_00051	glycoside hydrolase	GG
54994	A	G	G	Anchor_gi_258506995_ref_NC_013198_1__183	LGG_00051	glycoside hydrolase	GG
55024	C	T	T	Anchor_gi_258506995_ref_NC_013198_1__183	LGG_00051	glycoside hydrolase	GG
55075	A	G	G	Anchor_gi_258506995_ref_NC_013198_1__183	LGG_00051	glycoside hydrolase	GG
55141	T	G	G	Anchor_gi_258506995_ref_NC_013198_1__183	LGG_00051	glycoside hydrolase	GG
55175	T	G	G	Anchor_gi_258506995_ref_NC_013198_1__183	LGG_00051	glycoside hydrolase	GG
55532	G	A	A	Anchor_gi_258506995_ref_NC_013198_1__186	LGG_00051	glycoside hydrolase	GG
55534	A	G	G	Anchor_gi_258506995_ref_NC_013198_1__186	LGG_00051	glycoside hydrolase	GG
55547	A	G	G	Anchor_gi_258506995_ref_NC_013198_1__186	LGG_00051	glycoside hydrolase	GG
55561	G	A	A	Anchor_gi_258506995_ref_NC_013198_1__186	LGG_00051	glycoside hydrolase	GG
55567	T	A	A	Anchor_gi_258506995_ref_NC_013198_1__186	LGG_00051	glycoside hydrolase	GG
55619	A	G	G	Anchor_gi_258506995_ref_NC_013198_1__186	LGG_00051	glycoside hydrolase	GG
55663	A	G	G	Anchor_gi_258506995_ref_NC_013198_1__186	LGG_00051	glycoside hydrolase	GG
55696	C	G	G	Anchor_gi_258506995_ref_NC_013198_1__186	LGG_00051	glycoside hydrolase	GG
55702	G	A	A	Anchor_gi_258506995_ref_NC_013198_1__186	LGG_00051	glycoside hydrolase	GG
55711	T	C	C	Anchor_gi_258506995_ref_NC_013198_1__186	LGG_00051	glycoside hydrolase	GG
55723	A	G	G	Anchor_gi_258506995_ref_NC_013198_1__186	LGG_00051	glycoside hydrolase	GG
55928	T	C	C	Anchor_gi_258506995_ref_NC_013198_1__186	LGG_00051	glycoside hydrolase	GG
55938	C	T	T	Anchor_gi_258506995_ref_NC_013198_1__186	LGG_00051	glycoside hydrolase	GG
56026	G	A	A	Anchor_gi_258506995_ref_NC_013198_1__186	LGG_00051	glycoside hydrolase	GG
56044	C	A	A	Anchor_gi_258506995_ref_NC_013198_1__186	LGG_00051	glycoside hydrolase	GG
56078	G	A	A	Anchor_gi_258506995_ref_NC_013198_1__186	LGG_00051	glycoside hydrolase	GG
56116	G	A	A	Anchor_gi_258506995_ref_NC_013198_1__188	LGG_00051	glycoside hydrolase	GG
56143	A	G	G	Anchor_gi_258506995_ref_NC_013198_1__188	LGG_00051	glycoside hydrolase	GG
56151	G	A	A	Anchor_gi_258506995_ref_NC_013198_1__188	LGG_00051	glycoside hydrolase	GG
56173	C	A	A	Anchor_gi_258506995_ref_NC_013198_1__188	LGG_00051	glycoside hydrolase	GG
56306	C	T	T	Anchor_gi_258506995_ref_NC_013198_1__188	LGG_00051	glycoside hydrolase	GG
56390	C	T	T	Anchor_gi_258506995_ref_NC_013198_1__188	LGG_00051	glycoside hydrolase	GG
56409	G	T	T	Anchor_gi_258506995_ref_NC_013198_1__188	LGG_00051	glycoside hydrolase	GG
56411	G	T	T	Anchor_gi_258506995_ref_NC_013198_1__189	LGG_00051	glycoside hydrolase	GG
56448	G	T	T	Anchor_gi_258506995_ref_NC_013198_1__188	LGG_00051	glycoside hydrolase	GG
56450	G	T	T	Anchor_gi_258506995_ref_NC_013198_1__189	LGG_00051	glycoside hydrolase	GG
56531	A	G	G	Anchor_gi_258506995_ref_NC_013198_1__188	LGG_00051	glycoside hydrolase	GG
56533	A	G	G	Anchor_gi_258506995_ref_NC_013198_1__189	LGG_00051	glycoside hydrolase	GG
56561	C	T	T	Anchor_gi_258506995_ref_NC_013198_1__188	IGS	intergenic space or other non-protein-coding region	GG
56563	C	T	T	Anchor_gi_258506995_ref_NC_013198_1__189	IGS	intergenic space or other non-protein-coding region	GG
56633	T	C	C	Anchor_gi_258506995_ref_NC_013198_1__188	IGS	intergenic space or other non-protein-coding region	GG
56635	T	C	C	Anchor_gi_258506995_ref_NC_013198_1__189	IGS	intergenic space or other non-protein-coding region	GG
56750	G	A	A	Anchor_gi_258506995_ref_NC_013198_1__189	IGS	intergenic space or other non-protein-coding region	GG
56759	C	T	T	Anchor_gi_258506995_ref_NC_013198_1__189	IGS	intergenic space or other non-protein-coding region	GG
56778	G	A	A	Anchor_gi_258506995_ref_NC_013198_1__189	IGS	intergenic space or other non-protein-coding region	GG
56806	G	A	A	Anchor_gi_258506995_ref_NC_013198_1__189	IGS	intergenic space or other non-protein-coding region	GG
56819	G	A	A	Anchor_gi_258506995_ref_NC_013198_1__189	IGS	intergenic space or other non-protein-coding region	GG
56908	A	G	G	Anchor_gi_258506995_ref_NC_013198_1__189	LGG_00052	2-dehydro-3-deoxyphosphogluconate aldolase	GG
57016	A	G	G	Anchor_gi_258506995_ref_NC_013198_1__190	LGG_00052	2-dehydro-3-deoxyphosphogluconate aldolase	GG
57017	A	G	G	Anchor_gi_258506995_ref_NC_013198_1__191	LGG_00052	2-dehydro-3-deoxyphosphogluconate aldolase	GG
57115	A	G	G	Anchor_gi_258506995_ref_NC_013198_1__190	LGG_00052	2-dehydro-3-deoxyphosphogluconate aldolase	GG
57116	A	G	G	Anchor_gi_258506995_ref_NC_013198_1__191	LGG_00052	2-dehydro-3-deoxyphosphogluconate aldolase	GG
57205	A	G	G	Anchor_gi_258506995_ref_NC_013198_1__190	LGG_00052	2-dehydro-3-deoxyphosphogluconate aldolase	GG
57206	A	G	G	Anchor_gi_258506995_ref_NC_013198_1__191	LGG_00052	2-dehydro-3-deoxyphosphogluconate aldolase	GG
57283	A	G	G	Anchor_gi_258506995_ref_NC_013198_1__190	LGG_00052	2-dehydro-3-deoxyphosphogluconate aldolase	GG
57284	A	G	G	Anchor_gi_258506995_ref_NC_013198_1__191	LGG_00052	2-dehydro-3-deoxyphosphogluconate aldolase	GG
57532	G	A	A	Anchor_gi_258506995_ref_NC_013198_1__191	IGS	intergenic space or other non-protein-coding region	GG
57650	C	T	T	Anchor_gi_258506995_ref_NC_013198_1__193	LGG_00053	2-dehydro-3-deoxygluconokinase	GG
57746	G	A	A	Anchor_gi_258506995_ref_NC_013198_1__193	LGG_00053	2-dehydro-3-deoxygluconokinase	GG
57755	G	T	T	Anchor_gi_258506995_ref_NC_013198_1__193	LGG_00053	2-dehydro-3-deoxygluconokinase	GG
57757	T	A	A	Anchor_gi_258506995_ref_NC_013198_1__193	LGG_00053	2-dehydro-3-deoxygluconokinase	GG
57767	C	G	G	Anchor_gi_258506995_ref_NC_013198_1__193	LGG_00053	2-dehydro-3-deoxygluconokinase	GG
57770	A	G	G	Anchor_gi_258506995_ref_NC_013198_1__193	LGG_00053	2-dehydro-3-deoxygluconokinase	GG
57773	T	C	C	Anchor_gi_258506995_ref_NC_013198_1__193	LGG_00053	2-dehydro-3-deoxygluconokinase	GG
57902	C	T	T	Anchor_gi_258506995_ref_NC_013198_1__193	LGG_00053	2-dehydro-3-deoxygluconokinase	GG
57962	G	A	A	Anchor_gi_258506995_ref_NC_013198_1__194	LGG_00053	2-dehydro-3-deoxygluconokinase	GG
57974	T	C	C	Anchor_gi_258506995_ref_NC_013198_1__194	LGG_00053	2-dehydro-3-deoxygluconokinase	GG
58098	T	C	C	Anchor_gi_258506995_ref_NC_013198_1__194	LGG_00053	2-dehydro-3-deoxygluconokinase	GG
58123	G	A	A	Anchor_gi_258506995_ref_NC_013198_1__194	LGG_00053	2-dehydro-3-deoxygluconokinase	GG
58130	C	A	A	Anchor_gi_258506995_ref_NC_013198_1__194	LGG_00053	2-dehydro-3-deoxygluconokinase	GG
58151	T	C	C	Anchor_gi_258506995_ref_NC_013198_1__194	LGG_00053	2-dehydro-3-deoxygluconokinase	GG
58220	C	T	T	Anchor_gi_258506995_ref_NC_013198_1__194	LGG_00053	2-dehydro-3-deoxygluconokinase	GG
58256	C	T	T	Anchor_gi_258506995_ref_NC_013198_1__194	LGG_00053	2-dehydro-3-deoxygluconokinase	GG
58344	C	G	G	Anchor_gi_258506995_ref_NC_013198_1__194	LGG_00053	2-dehydro-3-deoxygluconokinase	GG
58472	G	A	A	Anchor_gi_258506995_ref_NC_013198_1__194	LGG_00053	2-dehydro-3-deoxygluconokinase	GG
58511	A	C	C	Anchor_gi_258506995_ref_NC_013198_1__195	LGG_00053	2-dehydro-3-deoxygluconokinase	GG
58694	T	C	C	Anchor_gi_258506995_ref_NC_013198_1__195	LGG_00054	uronate isomerase	GG
58736	T	G	G	Anchor_gi_258506995_ref_NC_013198_1__195	LGG_00054	uronate isomerase	GG
58880	G	A	A	Anchor_gi_258506995_ref_NC_013198_1__196	LGG_00054	uronate isomerase	GG
59030	A	G	G	Anchor_gi_258506995_ref_NC_013198_1__196	LGG_00054	uronate isomerase	GG
59081	G	A	A	Anchor_gi_258506995_ref_NC_013198_1__196	LGG_00054	uronate isomerase	GG
59183	C	A	A	Anchor_gi_258506995_ref_NC_013198_1__197	LGG_00054	uronate isomerase	GG
59186	A	G	G	Anchor_gi_258506995_ref_NC_013198_1__197	LGG_00054	uronate isomerase	GG
59189	T	C	C	Anchor_gi_258506995_ref_NC_013198_1__197	LGG_00054	uronate isomerase	GG
59505	G	A	A	Anchor_gi_258506995_ref_NC_013198_1__199	LGG_00055	glucuronate isomerase	GG
59745	A	G	G	Anchor_gi_258506995_ref_NC_013198_1__200	LGG_00055	glucuronate isomerase	GG
59748	A	G	G	Anchor_gi_258506995_ref_NC_013198_1__200	LGG_00055	glucuronate isomerase	GG
59865	A	G	G	Anchor_gi_258506995_ref_NC_013198_1__200	LGG_00055	glucuronate isomerase	GG
59868	A	G	G	Anchor_gi_258506995_ref_NC_013198_1__200	LGG_00055	glucuronate isomerase	GG
60107	G	A	A	Anchor_gi_258506995_ref_NC_013198_1__200	LGG_00056	mannonate dehydratase	GG
60149	A	G	G	Anchor_gi_258506995_ref_NC_013198_1__200	LGG_00056	mannonate dehydratase	GG
60281	G	A	A	Anchor_gi_258506995_ref_NC_013198_1__200	LGG_00056	mannonate dehydratase	GG
60379	C	T	T	Anchor_gi_258506995_ref_NC_013198_1__202	LGG_00056	mannonate dehydratase	GG
60386	G	A	A	Anchor_gi_258506995_ref_NC_013198_1__202	LGG_00056	mannonate dehydratase	GG
60401	A	G	G	Anchor_gi_258506995_ref_NC_013198_1__202	LGG_00056	mannonate dehydratase	GG
60473	G	A	A	Anchor_gi_258506995_ref_NC_013198_1__202	LGG_00056	mannonate dehydratase	GG
60656	T	C	C	Anchor_gi_258506995_ref_NC_013198_1__203	LGG_00056	mannonate dehydratase	GG
60731	C	T	T	Anchor_gi_258506995_ref_NC_013198_1__203	LGG_00056	mannonate dehydratase	GG
60788	G	A	A	Anchor_gi_258506995_ref_NC_013198_1__203	LGG_00056	mannonate dehydratase	GG
60820	C	G	G	Anchor_gi_258506995_ref_NC_013198_1__203	LGG_00056	mannonate dehydratase	GG
61147	C	A	A	Anchor_gi_258506995_ref_NC_013198_1__203	LGG_00057	Mannitol dehydrogenase domain-containing protein	GG
61168	C	T	T	Anchor_gi_258506995_ref_NC_013198_1__203	LGG_00057	Mannitol dehydrogenase domain-containing protein	GG
61268	A	G	G	Anchor_gi_258506995_ref_NC_013198_1__205	LGG_00057	Mannitol dehydrogenase domain-containing protein	GG
61338	T	G	G	Anchor_gi_258506995_ref_NC_013198_1__205	LGG_00057	Mannitol dehydrogenase domain-containing protein	GG
61379	A	G	G	Anchor_gi_258506995_ref_NC_013198_1__205	LGG_00057	Mannitol dehydrogenase domain-containing protein	GG
61481	G	T	T	Anchor_gi_258506995_ref_NC_013198_1__205	LGG_00057	Mannitol dehydrogenase domain-containing protein	GG
61484	C	A	A	Anchor_gi_258506995_ref_NC_013198_1__205	LGG_00057	Mannitol dehydrogenase domain-containing protein	GG
61544	G	A	A	Anchor_gi_258506995_ref_NC_013198_1__205	LGG_00057	Mannitol dehydrogenase domain-containing protein	GG
61642	A	G	G	Anchor_gi_258506995_ref_NC_013198_1__205	LGG_00057	Mannitol dehydrogenase domain-containing protein	GG
61688	G	A	A	Anchor_gi_258506995_ref_NC_013198_1__205	LGG_00057	Mannitol dehydrogenase domain-containing protein	GG
61715	C	T	T	Anchor_gi_258506995_ref_NC_013198_1__205	LGG_00057	Mannitol dehydrogenase domain-containing protein	GG
61958	G	A	A	Anchor_gi_258506995_ref_NC_013198_1__206	LGG_00057	Mannitol dehydrogenase domain-containing protein	GG
62042	C	G	G	Anchor_gi_258506995_ref_NC_013198_1__206	LGG_00057	Mannitol dehydrogenase domain-containing protein	GG
62096	T	C	C	Anchor_gi_258506995_ref_NC_013198_1__206	LGG_00057	Mannitol dehydrogenase domain-containing protein	GG
62120	A	G	G	Anchor_gi_258506995_ref_NC_013198_1__208	LGG_00057	Mannitol dehydrogenase domain-containing protein	GG
62186	C	A	A	Anchor_gi_258506995_ref_NC_013198_1__208	LGG_00057	Mannitol dehydrogenase domain-containing protein	GG
62192	A	G	G	Anchor_gi_258506995_ref_NC_013198_1__208	LGG_00057	Mannitol dehydrogenase domain-containing protein	GG
62238	G	A	A	Anchor_gi_258506995_ref_NC_013198_1__208	LGG_00057	Mannitol dehydrogenase domain-containing protein	GG
62354	A	T	T	Anchor_gi_258506995_ref_NC_013198_1__208	LGG_00057	Mannitol dehydrogenase domain-containing protein	GG
62396	T	G	G	Anchor_gi_258506995_ref_NC_013198_1__208	LGG_00057	Mannitol dehydrogenase domain-containing protein	GG
62476	C	T	T	Anchor_gi_258506995_ref_NC_013198_1__209	LGG_00057	Mannitol dehydrogenase domain-containing protein	GG
62501	G	A	A	Anchor_gi_258506995_ref_NC_013198_1__209	LGG_00057	Mannitol dehydrogenase domain-containing protein	GG
62558	G	T	T	Anchor_gi_258506995_ref_NC_013198_1__209	LGG_00057	Mannitol dehydrogenase domain-containing protein	GG
62560	C	A	A	Anchor_gi_258506995_ref_NC_013198_1__209	LGG_00057	Mannitol dehydrogenase domain-containing protein	GG
62570	G	A	A	Anchor_gi_258506995_ref_NC_013198_1__209	LGG_00057	Mannitol dehydrogenase domain-containing protein	GG
62678	A	G	G	Anchor_gi_258506995_ref_NC_013198_1__209	LGG_00057	Mannitol dehydrogenase domain-containing protein	GG
62863	G	A	A	Anchor_gi_258506995_ref_NC_013198_1__209	IGS	intergenic space or other non-protein-coding region	GG
63077	T	C	C	Anchor_gi_258506995_ref_NC_013198_1__211	LGG_00058	transporter major facilitator superfamily MFS_1, Melibiose:Na transport protein	GG
63160	G	A	A	Anchor_gi_258506995_ref_NC_013198_1__211	LGG_00058	transporter major facilitator superfamily MFS_1, Melibiose:Na transport protein	GG
63326	G	A	A	Anchor_gi_258506995_ref_NC_013198_1__212	LGG_00058	transporter major facilitator superfamily MFS_1, Melibiose:Na transport protein	GG
63350	C	T	T	Anchor_gi_258506995_ref_NC_013198_1__212	LGG_00058	transporter major facilitator superfamily MFS_1, Melibiose:Na transport protein	GG
63470	A	G	G	Anchor_gi_258506995_ref_NC_013198_1__212	LGG_00058	transporter major facilitator superfamily MFS_1, Melibiose:Na transport protein	GG
63659	C	T	T	Anchor_gi_258506995_ref_NC_013198_1__213	LGG_00058	transporter major facilitator superfamily MFS_1, Melibiose:Na transport protein	GG
63881	G	A	A	Anchor_gi_258506995_ref_NC_013198_1__213	LGG_00058	transporter major facilitator superfamily MFS_1, Melibiose:Na transport protein	GG
63950	T	C	C	Anchor_gi_258506995_ref_NC_013198_1__213	LGG_00058	transporter major facilitator superfamily MFS_1, Melibiose:Na transport protein	GG
64233	C	T	T	Anchor_gi_258506995_ref_NC_013198_1__215	LGG_00058	transporter major facilitator superfamily MFS_1, Melibiose:Na transport protein	GG
64292	A	G	G	Anchor_gi_258506995_ref_NC_013198_1__215	LGG_00058	transporter major facilitator superfamily MFS_1, Melibiose:Na transport protein	GG
64348	A	G	G	Anchor_gi_258506995_ref_NC_013198_1__215	LGG_00058	transporter major facilitator superfamily MFS_1, Melibiose:Na transport protein	GG
64351	G	A	A	Anchor_gi_258506995_ref_NC_013198_1__215	LGG_00058	transporter major facilitator superfamily MFS_1, Melibiose:Na transport protein	GG
64479	C	A	A	Anchor_gi_258506995_ref_NC_013198_1__215	IGS	intergenic space or other non-protein-coding region	GG
64486	C	T	T	Anchor_gi_258506995_ref_NC_013198_1__215	IGS	intergenic space or other non-protein-coding region	GG
64679	A	T	T	Anchor_gi_258506995_ref_NC_013198_1__215	IGS	intergenic space or other non-protein-coding region	GG
64745	C	T	T	Anchor_gi_258506995_ref_NC_013198_1__215	LGG_00059	GntR family transcriptional regulator	GG
64892	C	T	T	Anchor_gi_258506995_ref_NC_013198_1__217	LGG_00059	GntR family transcriptional regulator	GG
64922	A	G	G	Anchor_gi_258506995_ref_NC_013198_1__217	LGG_00059	GntR family transcriptional regulator	GG
64973	G	A	A	Anchor_gi_258506995_ref_NC_013198_1__217	LGG_00059	GntR family transcriptional regulator	GG
65051	G	A	A	Anchor_gi_258506995_ref_NC_013198_1__217	LGG_00059	GntR family transcriptional regulator	GG
65066	T	C	C	Anchor_gi_258506995_ref_NC_013198_1__217	LGG_00059	GntR family transcriptional regulator	GG
65145	A	G	G	Anchor_gi_258506995_ref_NC_013198_1__217	LGG_00059	GntR family transcriptional regulator	GG
65258	C	T	T	Anchor_gi_258506995_ref_NC_013198_1__217	LGG_00059	GntR family transcriptional regulator	GG
65306	G	A	A	Anchor_gi_258506995_ref_NC_013198_1__217	LGG_00059	GntR family transcriptional regulator	GG
65506	T	C	C	Anchor_gi_258506995_ref_NC_013198_1__218	LGG_00060	2-dehydro-3-deoxygluconokinase	GG
65643	T	A	A	Anchor_gi_258506995_ref_NC_013198_1__218	LGG_00060	2-dehydro-3-deoxygluconokinase	GG
65781	A	G	G	Anchor_gi_258506995_ref_NC_013198_1__219	LGG_00060	2-dehydro-3-deoxygluconokinase	GG
65892	C	T	T	Anchor_gi_258506995_ref_NC_013198_1__219	LGG_00060	2-dehydro-3-deoxygluconokinase	GG
65898	A	G	G	Anchor_gi_258506995_ref_NC_013198_1__219	LGG_00060	2-dehydro-3-deoxygluconokinase	GG
65910	C	T	T	Anchor_gi_258506995_ref_NC_013198_1__219	LGG_00060	2-dehydro-3-deoxygluconokinase	GG
66060	T	C	C	Anchor_gi_258506995_ref_NC_013198_1__221	LGG_00060	2-dehydro-3-deoxygluconokinase	GG
66090	G	A	A	Anchor_gi_258506995_ref_NC_013198_1__221	LGG_00060	2-dehydro-3-deoxygluconokinase	GG
66093	A	G	G	Anchor_gi_258506995_ref_NC_013198_1__221	LGG_00060	2-dehydro-3-deoxygluconokinase	GG
66159	A	G	G	Anchor_gi_258506995_ref_NC_013198_1__221	LGG_00060	2-dehydro-3-deoxygluconokinase	GG
66333	T	C	C	Anchor_gi_258506995_ref_NC_013198_1__221	LGG_00060	2-dehydro-3-deoxygluconokinase	GG
66372	C	T	T	Anchor_gi_258506995_ref_NC_013198_1__221	LGG_00060	2-dehydro-3-deoxygluconokinase	GG
66387	A	G	G	Anchor_gi_258506995_ref_NC_013198_1__221	LGG_00060	2-dehydro-3-deoxygluconokinase	GG
66402	G	A	A	Anchor_gi_258506995_ref_NC_013198_1__221	LGG_00060	2-dehydro-3-deoxygluconokinase	GG
66468	C	T	T	Anchor_gi_258506995_ref_NC_013198_1__221	LGG_00060	2-dehydro-3-deoxygluconokinase	GG
66494	G	T	T	Anchor_gi_258506995_ref_NC_013198_1__221	IGS	intergenic space or other non-protein-coding region	GG
66540	T	C	C	Anchor_gi_258506995_ref_NC_013198_1__221	LGG_00061	galactosidase	GG
66634	C	T	T	Anchor_gi_258506995_ref_NC_013198_1__223	LGG_00061	galactosidase	GG
66646	A	T	T	Anchor_gi_258506995_ref_NC_013198_1__223	LGG_00061	galactosidase	GG
66650	G	C	C	Anchor_gi_258506995_ref_NC_013198_1__223	LGG_00061	galactosidase	GG
66675	T	C	C	Anchor_gi_258506995_ref_NC_013198_1__223	LGG_00061	galactosidase	GG
66678	G	A	A	Anchor_gi_258506995_ref_NC_013198_1__223	LGG_00061	galactosidase	GG
66681	T	C	C	Anchor_gi_258506995_ref_NC_013198_1__223	LGG_00061	galactosidase	GG
66687	G	A	A	Anchor_gi_258506995_ref_NC_013198_1__223	LGG_00061	galactosidase	GG
66693	G	C	C	Anchor_gi_258506995_ref_NC_013198_1__223	LGG_00061	galactosidase	GG
66699	G	A	A	Anchor_gi_258506995_ref_NC_013198_1__223	LGG_00061	galactosidase	GG
66714	A	G	G	Anchor_gi_258506995_ref_NC_013198_1__223	LGG_00061	galactosidase	GG
66789	T	C	C	Anchor_gi_258506995_ref_NC_013198_1__223	LGG_00061	galactosidase	GG
66795	G	A	A	Anchor_gi_258506995_ref_NC_013198_1__223	LGG_00061	galactosidase	GG
66798	A	G	G	Anchor_gi_258506995_ref_NC_013198_1__223	LGG_00061	galactosidase	GG
66801	G	T	T	Anchor_gi_258506995_ref_NC_013198_1__223	LGG_00061	galactosidase	GG
66915	G	A	A	Anchor_gi_258506995_ref_NC_013198_1__223	LGG_00061	galactosidase	GG
66916	G	A	A	Anchor_gi_258506995_ref_NC_013198_1__224	LGG_00061	galactosidase	GG
67038	C	T	T	Anchor_gi_258506995_ref_NC_013198_1__223	LGG_00061	galactosidase	GG
67039	C	T	T	Anchor_gi_258506995_ref_NC_013198_1__224	LGG_00061	galactosidase	GG
67072	T	C	C	Anchor_gi_258506995_ref_NC_013198_1__223	LGG_00061	galactosidase	GG
67073	T	C	C	Anchor_gi_258506995_ref_NC_013198_1__224	LGG_00061	galactosidase	GG
67330	G	A	A	Anchor_gi_258506995_ref_NC_013198_1__225	LGG_00061	galactosidase	GG
67333	T	C	C	Anchor_gi_258506995_ref_NC_013198_1__225	LGG_00061	galactosidase	GG
67342	A	G	G	Anchor_gi_258506995_ref_NC_013198_1__225	LGG_00061	galactosidase	GG
67366	A	G	G	Anchor_gi_258506995_ref_NC_013198_1__225	LGG_00061	galactosidase	GG
67369	A	G	G	Anchor_gi_258506995_ref_NC_013198_1__225	LGG_00061	galactosidase	GG
67375	T	A	A	Anchor_gi_258506995_ref_NC_013198_1__225	LGG_00061	galactosidase	GG
67399	A	T	T	Anchor_gi_258506995_ref_NC_013198_1__225	LGG_00061	galactosidase	GG
67453	T	C	C	Anchor_gi_258506995_ref_NC_013198_1__225	LGG_00061	galactosidase	GG
67603	C	T	T	Anchor_gi_258506995_ref_NC_013198_1__226	LGG_00061	galactosidase	GG
67612	A	G	G	Anchor_gi_258506995_ref_NC_013198_1__226	LGG_00061	galactosidase	GG
67651	G	A	A	Anchor_gi_258506995_ref_NC_013198_1__226	LGG_00061	galactosidase	GG
67656	T	C	C	Anchor_gi_258506995_ref_NC_013198_1__226	LGG_00061	galactosidase	GG
67681	G	A	A	Anchor_gi_258506995_ref_NC_013198_1__226	LGG_00061	galactosidase	GG
67684	G	A	A	Anchor_gi_258506995_ref_NC_013198_1__226	LGG_00061	galactosidase	GG
67687	G	T	T	Anchor_gi_258506995_ref_NC_013198_1__226	LGG_00061	galactosidase	GG
67690	T	G	G	Anchor_gi_258506995_ref_NC_013198_1__226	LGG_00061	galactosidase	GG
67705	G	A	A	Anchor_gi_258506995_ref_NC_013198_1__226	LGG_00061	galactosidase	GG
67951	A	G	G	Anchor_gi_258506995_ref_NC_013198_1__226	LGG_00061	galactosidase	GG
68035	A	G	G	Anchor_gi_258506995_ref_NC_013198_1__226	LGG_00061	galactosidase	GG
68042	C	T	T	Anchor_gi_258506995_ref_NC_013198_1__226	LGG_00061	galactosidase	GG
68076	C	G	G	Anchor_gi_258506995_ref_NC_013198_1__226	LGG_00061	galactosidase	GG
68086	T	C	C	Anchor_gi_258506995_ref_NC_013198_1__226	LGG_00061	galactosidase	GG
68110	C	T	T	Anchor_gi_258506995_ref_NC_013198_1__227	LGG_00061	galactosidase	GG
68173	C	T	T	Anchor_gi_258506995_ref_NC_013198_1__227	LGG_00061	galactosidase	GG
68215	G	A	A	Anchor_gi_258506995_ref_NC_013198_1__227	LGG_00061	galactosidase	GG
68260	C	T	T	Anchor_gi_258506995_ref_NC_013198_1__227	LGG_00061	galactosidase	GG
68365	T	C	C	Anchor_gi_258506995_ref_NC_013198_1__227	LGG_00061	galactosidase	GG
68420	G	A	A	Anchor_gi_258506995_ref_NC_013198_1__229	LGG_00061	galactosidase	GG
68425	T	C	C	Anchor_gi_258506995_ref_NC_013198_1__229	LGG_00061	galactosidase	GG
68428	G	A	A	Anchor_gi_258506995_ref_NC_013198_1__229	LGG_00061	galactosidase	GG
68443	C	T	T	Anchor_gi_258506995_ref_NC_013198_1__229	LGG_00061	galactosidase	GG
68454	C	T	T	Anchor_gi_258506995_ref_NC_013198_1__229	LGG_00061	galactosidase	GG
68546	A	G	G	Anchor_gi_258506995_ref_NC_013198_1__229	LGG_00061	galactosidase	GG
68664	G	A	A	Anchor_gi_258506995_ref_NC_013198_1__229	LGG_00061	galactosidase	GG
68737	A	G	G	Anchor_gi_258506995_ref_NC_013198_1__229	LGG_00061	galactosidase	GG
68920	T	C	C	Anchor_gi_258506995_ref_NC_013198_1__229	LGG_00061	galactosidase	GG
68953	T	C	C	Anchor_gi_258506995_ref_NC_013198_1__229	LGG_00061	galactosidase	GG
68962	A	G	G	Anchor_gi_258506995_ref_NC_013198_1__229	LGG_00061	galactosidase	GG
68995	T	C	C	Anchor_gi_258506995_ref_NC_013198_1__229	LGG_00061	galactosidase	GG
69025	G	A	A	Anchor_gi_258506995_ref_NC_013198_1__230	LGG_00061	galactosidase	GG
69088	T	C	C	Anchor_gi_258506995_ref_NC_013198_1__230	IGS	intergenic space or other non-protein-coding region	GG
69121	C	T	T	Anchor_gi_258506995_ref_NC_013198_1__230	IGS	intergenic space or other non-protein-coding region	GG
69184	T	C	C	Anchor_gi_258506995_ref_NC_013198_1__230	IGS	intergenic space or other non-protein-coding region	GG
69201	G	A	A	Anchor_gi_258506995_ref_NC_013198_1__230	IGS	intergenic space or other non-protein-coding region	GG
69211	G	A	A	Anchor_gi_258506995_ref_NC_013198_1__230	IGS	intergenic space or other non-protein-coding region	GG
69229	G	A	A	Anchor_gi_258506995_ref_NC_013198_1__230	IGS	intergenic space or other non-protein-coding region	GG
69309	A	G	G	Anchor_gi_258506995_ref_NC_013198_1__231	IGS	intergenic space or other non-protein-coding region	GG
69312	T	C	C	Anchor_gi_258506995_ref_NC_013198_1__231	IGS	intergenic space or other non-protein-coding region	GG
69344	T	C	C	Anchor_gi_258506995_ref_NC_013198_1__231	IGS	intergenic space or other non-protein-coding region	GG
69574	C	A	A	Anchor_gi_258506995_ref_NC_013198_1__231	LGG_00062	hypothetical protein	GG
69678	C	T	T	Anchor_gi_258506995_ref_NC_013198_1__233	LGG_00062	hypothetical protein	GG
69691	C	A	A	Anchor_gi_258506995_ref_NC_013198_1__233	LGG_00062	hypothetical protein	GG
69694	T	C	C	Anchor_gi_258506995_ref_NC_013198_1__233	LGG_00062	hypothetical protein	GG
69697	C	T	T	Anchor_gi_258506995_ref_NC_013198_1__233	LGG_00062	hypothetical protein	GG
69700	C	T	T	Anchor_gi_258506995_ref_NC_013198_1__233	LGG_00062	hypothetical protein	GG
69721	G	A	A	Anchor_gi_258506995_ref_NC_013198_1__233	IGS	intergenic space or other non-protein-coding region	GG
69723	C	T	T	Anchor_gi_258506995_ref_NC_013198_1__233	IGS	intergenic space or other non-protein-coding region	GG
69737	A	G	G	Anchor_gi_258506995_ref_NC_013198_1__233	IGS	intergenic space or other non-protein-coding region	GG
69742	T	G	G	Anchor_gi_258506995_ref_NC_013198_1__233	IGS	intergenic space or other non-protein-coding region	GG
69780	T	C	C	Anchor_gi_258506995_ref_NC_013198_1__233	IGS	intergenic space or other non-protein-coding region	GG
69816	C	T	T	Anchor_gi_258506995_ref_NC_013198_1__233	IGS	intergenic space or other non-protein-coding region	GG
69976	G	A	A	Anchor_gi_258506995_ref_NC_013198_1__233	LGG_00063	FMN-binding protein	GG
69977	G	A	A	Anchor_gi_258506995_ref_NC_013198_1__234	LGG_00063	FMN-binding protein	GG
69997	C	T	T	Anchor_gi_258506995_ref_NC_013198_1__233	LGG_00063	FMN-binding protein	GG
69998	C	T	T	Anchor_gi_258506995_ref_NC_013198_1__234	LGG_00063	FMN-binding protein	GG
70132	T	G	G	Anchor_gi_258506995_ref_NC_013198_1__233	LGG_00063	FMN-binding protein	GG
70133	T	G	G	Anchor_gi_258506995_ref_NC_013198_1__234	LGG_00063	FMN-binding protein	GG
70169	A	G	G	Anchor_gi_258506995_ref_NC_013198_1__233	LGG_00063	FMN-binding protein	GG
70170	A	G	G	Anchor_gi_258506995_ref_NC_013198_1__234	LGG_00063	FMN-binding protein	GG
70189	T	C	C	Anchor_gi_258506995_ref_NC_013198_1__234	LGG_00063	FMN-binding protein	GG
70192	T	C	C	Anchor_gi_258506995_ref_NC_013198_1__234	LGG_00063	FMN-binding protein	GG
70196	T	C	C	Anchor_gi_258506995_ref_NC_013198_1__234	LGG_00063	FMN-binding protein	GG
70210	G	A	A	Anchor_gi_258506995_ref_NC_013198_1__234	LGG_00063	FMN-binding protein	GG
70211	G	A	A	Anchor_gi_258506995_ref_NC_013198_1__235	LGG_00063	FMN-binding protein	GG
70341	T	C	C	Anchor_gi_258506995_ref_NC_013198_1__234	IGS	intergenic space or other non-protein-coding region	GG
70342	T	C	C	Anchor_gi_258506995_ref_NC_013198_1__235	IGS	intergenic space or other non-protein-coding region	GG
70355	G	T	T	Anchor_gi_258506995_ref_NC_013198_1__234	IGS	intergenic space or other non-protein-coding region	GG
70356	G	T	T	Anchor_gi_258506995_ref_NC_013198_1__235	IGS	intergenic space or other non-protein-coding region	GG
70359	C	T	T	Anchor_gi_258506995_ref_NC_013198_1__234	IGS	intergenic space or other non-protein-coding region	GG
70360	C	T	T	Anchor_gi_258506995_ref_NC_013198_1__235	IGS	intergenic space or other non-protein-coding region	GG
70427	C	A	A	Anchor_gi_258506995_ref_NC_013198_1__234	IGS	intergenic space or other non-protein-coding region	GG
70428	C	A	A	Anchor_gi_258506995_ref_NC_013198_1__235	IGS	intergenic space or other non-protein-coding region	GG
70433	A	G	G	Anchor_gi_258506995_ref_NC_013198_1__234	IGS	intergenic space or other non-protein-coding region	GG
70434	A	G	G	Anchor_gi_258506995_ref_NC_013198_1__235	IGS	intergenic space or other non-protein-coding region	GG
70481	T	C	C	Anchor_gi_258506995_ref_NC_013198_1__234	LGG_00064	transporter major facilitator superfamily MFS_1	GG
70482	T	C	C	Anchor_gi_258506995_ref_NC_013198_1__235	LGG_00064	transporter major facilitator superfamily MFS_1	GG
70527	A	C	C	Anchor_gi_258506995_ref_NC_013198_1__235	LGG_00064	transporter major facilitator superfamily MFS_1	GG
70529	A	C	C	Anchor_gi_258506995_ref_NC_013198_1__236	LGG_00064	transporter major facilitator superfamily MFS_1	GG
70539	T	C	C	Anchor_gi_258506995_ref_NC_013198_1__235	LGG_00064	transporter major facilitator superfamily MFS_1	GG
70541	T	C	C	Anchor_gi_258506995_ref_NC_013198_1__236	LGG_00064	transporter major facilitator superfamily MFS_1	GG
70655	T	C	C	Anchor_gi_258506995_ref_NC_013198_1__235	LGG_00064	transporter major facilitator superfamily MFS_1	GG
70657	T	C	C	Anchor_gi_258506995_ref_NC_013198_1__236	LGG_00064	transporter major facilitator superfamily MFS_1	GG
70698	G	A	A	Anchor_gi_258506995_ref_NC_013198_1__235	LGG_00064	transporter major facilitator superfamily MFS_1	GG
70700	G	A	A	Anchor_gi_258506995_ref_NC_013198_1__236	LGG_00064	transporter major facilitator superfamily MFS_1	GG
70722	C	A	A	Anchor_gi_258506995_ref_NC_013198_1__235	LGG_00064	transporter major facilitator superfamily MFS_1	GG
70724	C	A	A	Anchor_gi_258506995_ref_NC_013198_1__236	LGG_00064	transporter major facilitator superfamily MFS_1	GG
70743	G	A	A	Anchor_gi_258506995_ref_NC_013198_1__235	LGG_00064	transporter major facilitator superfamily MFS_1	GG
70745	G	A	A	Anchor_gi_258506995_ref_NC_013198_1__236	LGG_00064	transporter major facilitator superfamily MFS_1	GG
70811	A	G	G	Anchor_gi_258506995_ref_NC_013198_1__236	LGG_00064	transporter major facilitator superfamily MFS_1	GG
70898	A	G	G	Anchor_gi_258506995_ref_NC_013198_1__236	LGG_00064	transporter major facilitator superfamily MFS_1	GG
70901	C	G	G	Anchor_gi_258506995_ref_NC_013198_1__236	LGG_00064	transporter major facilitator superfamily MFS_1	GG
70910	T	C	C	Anchor_gi_258506995_ref_NC_013198_1__236	LGG_00064	transporter major facilitator superfamily MFS_1	GG
70913	G	A	A	Anchor_gi_258506995_ref_NC_013198_1__236	LGG_00064	transporter major facilitator superfamily MFS_1	GG
70916	A	G	G	Anchor_gi_258506995_ref_NC_013198_1__236	LGG_00064	transporter major facilitator superfamily MFS_1	GG
70921	A	G	G	Anchor_gi_258506995_ref_NC_013198_1__236	LGG_00064	transporter major facilitator superfamily MFS_1	GG
70928	T	C	C	Anchor_gi_258506995_ref_NC_013198_1__236	LGG_00064	transporter major facilitator superfamily MFS_1	GG
70940	T	A	A	Anchor_gi_258506995_ref_NC_013198_1__236	LGG_00064	transporter major facilitator superfamily MFS_1	GG
70949	G	A	A	Anchor_gi_258506995_ref_NC_013198_1__236	LGG_00064	transporter major facilitator superfamily MFS_1	GG
71014	G	A	A	Anchor_gi_258506995_ref_NC_013198_1__236	LGG_00064	transporter major facilitator superfamily MFS_1	GG
71036	G	C	C	Anchor_gi_258506995_ref_NC_013198_1__236	LGG_00064	transporter major facilitator superfamily MFS_1	GG
71039	A	G	G	Anchor_gi_258506995_ref_NC_013198_1__236	LGG_00064	transporter major facilitator superfamily MFS_1	GG
71048	A	G	G	Anchor_gi_258506995_ref_NC_013198_1__236	LGG_00064	transporter major facilitator superfamily MFS_1	GG
71075	C	T	T	Anchor_gi_258506995_ref_NC_013198_1__236	LGG_00064	transporter major facilitator superfamily MFS_1	GG
71078	T	C	C	Anchor_gi_258506995_ref_NC_013198_1__236	LGG_00064	transporter major facilitator superfamily MFS_1	GG
71084	A	G	G	Anchor_gi_258506995_ref_NC_013198_1__236	LGG_00064	transporter major facilitator superfamily MFS_1	GG
71093	T	C	C	Anchor_gi_258506995_ref_NC_013198_1__236	LGG_00064	transporter major facilitator superfamily MFS_1	GG
71150	A	G	G	Anchor_gi_258506995_ref_NC_013198_1__237	LGG_00064	transporter major facilitator superfamily MFS_1	GG
71243	A	G	G	Anchor_gi_258506995_ref_NC_013198_1__237	LGG_00064	transporter major facilitator superfamily MFS_1	GG
71252	C	A	A	Anchor_gi_258506995_ref_NC_013198_1__237	LGG_00064	transporter major facilitator superfamily MFS_1	GG
71263	C	T	T	Anchor_gi_258506995_ref_NC_013198_1__237	LGG_00064	transporter major facilitator superfamily MFS_1	GG
71315	C	G	G	Anchor_gi_258506995_ref_NC_013198_1__237	LGG_00064	transporter major facilitator superfamily MFS_1	GG
71336	C	T	T	Anchor_gi_258506995_ref_NC_013198_1__237	LGG_00064	transporter major facilitator superfamily MFS_1	GG
71399	G	A	A	Anchor_gi_258506995_ref_NC_013198_1__238	LGG_00064	transporter major facilitator superfamily MFS_1	GG
71468	G	A	A	Anchor_gi_258506995_ref_NC_013198_1__238	LGG_00064	transporter major facilitator superfamily MFS_1	GG
71471	G	A	A	Anchor_gi_258506995_ref_NC_013198_1__239	LGG_00064	transporter major facilitator superfamily MFS_1	GG
71477	C	T	T	Anchor_gi_258506995_ref_NC_013198_1__238	LGG_00064	transporter major facilitator superfamily MFS_1	GG
71480	C	T	T	Anchor_gi_258506995_ref_NC_013198_1__239	LGG_00064	transporter major facilitator superfamily MFS_1	GG
71483	C	G	G	Anchor_gi_258506995_ref_NC_013198_1__239	LGG_00064	transporter major facilitator superfamily MFS_1	GG
71486	A	C	C	Anchor_gi_258506995_ref_NC_013198_1__238	LGG_00064	transporter major facilitator superfamily MFS_1	GG
71489	A	C	C	Anchor_gi_258506995_ref_NC_013198_1__239	LGG_00064	transporter major facilitator superfamily MFS_1	GG
71495	A	T	T	Anchor_gi_258506995_ref_NC_013198_1__238	LGG_00064	transporter major facilitator superfamily MFS_1	GG
71498	A	T	T	Anchor_gi_258506995_ref_NC_013198_1__239	LGG_00064	transporter major facilitator superfamily MFS_1	GG
71501	T	C	C	Anchor_gi_258506995_ref_NC_013198_1__238	LGG_00064	transporter major facilitator superfamily MFS_1	GG
71504	T	C	C	Anchor_gi_258506995_ref_NC_013198_1__239	LGG_00064	transporter major facilitator superfamily MFS_1	GG
71531	C	T	T	Anchor_gi_258506995_ref_NC_013198_1__238	LGG_00064	transporter major facilitator superfamily MFS_1	GG
71534	C	T	T	Anchor_gi_258506995_ref_NC_013198_1__239	LGG_00064	transporter major facilitator superfamily MFS_1	GG
71600	T	C	C	Anchor_gi_258506995_ref_NC_013198_1__238	LGG_00064	transporter major facilitator superfamily MFS_1	GG
71603	T	C	C	Anchor_gi_258506995_ref_NC_013198_1__239	LGG_00064	transporter major facilitator superfamily MFS_1	GG
71606	G	A	A	Anchor_gi_258506995_ref_NC_013198_1__239	LGG_00064	transporter major facilitator superfamily MFS_1	GG
71609	T	C	C	Anchor_gi_258506995_ref_NC_013198_1__239	LGG_00064	transporter major facilitator superfamily MFS_1	GG
71621	C	T	T	Anchor_gi_258506995_ref_NC_013198_1__238	LGG_00064	transporter major facilitator superfamily MFS_1	GG
71624	C	T	T	Anchor_gi_258506995_ref_NC_013198_1__239	LGG_00064	transporter major facilitator superfamily MFS_1	GG
71672	C	T	T	Anchor_gi_258506995_ref_NC_013198_1__238	LGG_00064	transporter major facilitator superfamily MFS_1	GG
71675	C	T	T	Anchor_gi_258506995_ref_NC_013198_1__239	LGG_00064	transporter major facilitator superfamily MFS_1	GG
71693	T	C	C	Anchor_gi_258506995_ref_NC_013198_1__238	LGG_00064	transporter major facilitator superfamily MFS_1	GG
71696	T	C	C	Anchor_gi_258506995_ref_NC_013198_1__239	LGG_00064	transporter major facilitator superfamily MFS_1	GG
71714	A	G	G	Anchor_gi_258506995_ref_NC_013198_1__240	LGG_00064	transporter major facilitator superfamily MFS_1	GG
72019	C	T	T	Anchor_gi_258506995_ref_NC_013198_1__240	IGS	intergenic space or other non-protein-coding region	GG
72020	C	T	T	Anchor_gi_258506995_ref_NC_013198_1__241	IGS	intergenic space or other non-protein-coding region	GG
72079	G	A	A	Anchor_gi_258506995_ref_NC_013198_1__240	IGS	intergenic space or other non-protein-coding region	GG
72080	G	A	A	Anchor_gi_258506995_ref_NC_013198_1__241	IGS	intergenic space or other non-protein-coding region	GG
72199	A	G	G	Anchor_gi_258506995_ref_NC_013198_1__240	LGG_00065	alpha/beta hydrolase	GG
72200	A	G	G	Anchor_gi_258506995_ref_NC_013198_1__241	LGG_00065	alpha/beta hydrolase	GG
72202	T	C	C	Anchor_gi_258506995_ref_NC_013198_1__240	LGG_00065	alpha/beta hydrolase	GG
72203	T	C	C	Anchor_gi_258506995_ref_NC_013198_1__241	LGG_00065	alpha/beta hydrolase	GG
72365	C	A	A	Anchor_gi_258506995_ref_NC_013198_1__242	LGG_00065	alpha/beta hydrolase	GG
72413	A	C	C	Anchor_gi_258506995_ref_NC_013198_1__242	LGG_00065	alpha/beta hydrolase	GG
72761	A	G	G	Anchor_gi_258506995_ref_NC_013198_1__242	LGG_00065	alpha/beta hydrolase	GG
73051	C	T	T	Anchor_gi_258506995_ref_NC_013198_1__243	LGG_00065	alpha/beta hydrolase	GG
73455	C	T	T	Anchor_gi_258506995_ref_NC_013198_1__245	LGG_00066	TetR family transcriptional regulator	GG
73538	T	C	C	Anchor_gi_258506995_ref_NC_013198_1__245	LGG_00066	TetR family transcriptional regulator	GG
73544	A	G	G	Anchor_gi_258506995_ref_NC_013198_1__245	LGG_00066	TetR family transcriptional regulator	GG
73571	C	T	T	Anchor_gi_258506995_ref_NC_013198_1__245	LGG_00066	TetR family transcriptional regulator	GG
73594	A	C	C	Anchor_gi_258506995_ref_NC_013198_1__245	LGG_00066	TetR family transcriptional regulator	GG
73895	G	C	C	Anchor_gi_258506995_ref_NC_013198_1__247	LGG_00066	TetR family transcriptional regulator	GG
73905	G	A	A	Anchor_gi_258506995_ref_NC_013198_1__247	LGG_00066	TetR family transcriptional regulator	GG
73910	T	C	C	Anchor_gi_258506995_ref_NC_013198_1__247	LGG_00066	TetR family transcriptional regulator	GG
73914	T	C	C	Anchor_gi_258506995_ref_NC_013198_1__247	LGG_00066	TetR family transcriptional regulator	GG
73929	T	G	G	Anchor_gi_258506995_ref_NC_013198_1__247	LGG_00066	TetR family transcriptional regulator	GG
74065	T	C	C	Anchor_gi_258506995_ref_NC_013198_1__247	IGS	intergenic space or other non-protein-coding region	GG
74072	A	G	G	Anchor_gi_258506995_ref_NC_013198_1__247	IGS	intergenic space or other non-protein-coding region	GG
74082	T	C	C	Anchor_gi_258506995_ref_NC_013198_1__247	IGS	intergenic space or other non-protein-coding region	GG
74091	G	A	A	Anchor_gi_258506995_ref_NC_013198_1__247	IGS	intergenic space or other non-protein-coding region	GG
74115	T	C	C	Anchor_gi_258506995_ref_NC_013198_1__247	IGS	intergenic space or other non-protein-coding region	GG
74164	C	T	T	Anchor_gi_258506995_ref_NC_013198_1__247	IGS	intergenic space or other non-protein-coding region	GG
74263	C	T	T	Anchor_gi_258506995_ref_NC_013198_1__247	IGS	intergenic space or other non-protein-coding region	GG
74270	T	C	C	Anchor_gi_258506995_ref_NC_013198_1__247	IGS	intergenic space or other non-protein-coding region	GG
74323	A	G	G	Anchor_gi_258506995_ref_NC_013198_1__247	LGG_00067	hypothetical protein	GG
74341	C	G	G	Anchor_gi_258506995_ref_NC_013198_1__247	LGG_00067	hypothetical protein	GG
74355	A	C	C	Anchor_gi_258506995_ref_NC_013198_1__247	LGG_00067	hypothetical protein	GG
74388	C	G	G	Anchor_gi_258506995_ref_NC_013198_1__247	LGG_00067	hypothetical protein	GG
74463	T	C	C	Anchor_gi_258506995_ref_NC_013198_1__248	LGG_00067	hypothetical protein	GG
74464	T	C	C	Anchor_gi_258506995_ref_NC_013198_1__249	LGG_00067	hypothetical protein	GG
74466	C	T	T	Anchor_gi_258506995_ref_NC_013198_1__248	LGG_00067	hypothetical protein	GG
74467	C	T	T	Anchor_gi_258506995_ref_NC_013198_1__249	LGG_00067	hypothetical protein	GG
74475	T	C	C	Anchor_gi_258506995_ref_NC_013198_1__248	LGG_00067	hypothetical protein	GG
74476	T	C	C	Anchor_gi_258506995_ref_NC_013198_1__249	LGG_00067	hypothetical protein	GG
74644	A	G	G	Anchor_gi_258506995_ref_NC_013198_1__248	LGG_00067	hypothetical protein	GG
74645	A	G	G	Anchor_gi_258506995_ref_NC_013198_1__249	LGG_00067	hypothetical protein	GG
74666	G	T	T	Anchor_gi_258506995_ref_NC_013198_1__248	IGS	intergenic space or other non-protein-coding region	GG
74667	G	T	T	Anchor_gi_258506995_ref_NC_013198_1__249	IGS	intergenic space or other non-protein-coding region	GG
74678	G	C	C	Anchor_gi_258506995_ref_NC_013198_1__248	IGS	intergenic space or other non-protein-coding region	GG
74679	G	C	C	Anchor_gi_258506995_ref_NC_013198_1__249	IGS	intergenic space or other non-protein-coding region	GG
74703	T	C	C	Anchor_gi_258506995_ref_NC_013198_1__249	IGS	intergenic space or other non-protein-coding region	GG
74707	T	C	C	Anchor_gi_258506995_ref_NC_013198_1__250	IGS	intergenic space or other non-protein-coding region	GG
74711	C	C	A	Anchor_gi_258506995_ref_NC_013198_1__249	IGS	intergenic space or other non-protein-coding region	LRHMDP3
74713	C	G	C	Anchor_gi_258506995_ref_NC_013198_1__249	IGS	intergenic space or other non-protein-coding region	LRHMDP2
74717	C	G	G	Anchor_gi_258506995_ref_NC_013198_1__250	IGS	intergenic space or other non-protein-coding region	GG
74747	C	T	T	Anchor_gi_258506995_ref_NC_013198_1__249	IGS	intergenic space or other non-protein-coding region	GG
74750	G	C	C	Anchor_gi_258506995_ref_NC_013198_1__249	IGS	intergenic space or other non-protein-coding region	GG
74751	A	T	T	Anchor_gi_258506995_ref_NC_013198_1__250	IGS	intergenic space or other non-protein-coding region	GG
74753	G	C	C	Anchor_gi_258506995_ref_NC_013198_1__249	IGS	intergenic space or other non-protein-coding region	GG
74754	G	C	C	Anchor_gi_258506995_ref_NC_013198_1__250	IGS	intergenic space or other non-protein-coding region	GG
74756	A	G	G	Anchor_gi_258506995_ref_NC_013198_1__249	IGS	intergenic space or other non-protein-coding region	GG
74757	G	C	C	Anchor_gi_258506995_ref_NC_013198_1__250	IGS	intergenic space or other non-protein-coding region	GG
74760	A	G	G	Anchor_gi_258506995_ref_NC_013198_1__250	IGS	intergenic space or other non-protein-coding region	GG
74817	A	G	G	Anchor_gi_258506995_ref_NC_013198_1__249	IGS	intergenic space or other non-protein-coding region	GG
74821	A	G	G	Anchor_gi_258506995_ref_NC_013198_1__250	IGS	intergenic space or other non-protein-coding region	GG
74865	G	T	T	Anchor_gi_258506995_ref_NC_013198_1__249	LGG_00068	membrane protein	GG
74869	G	T	T	Anchor_gi_258506995_ref_NC_013198_1__250	LGG_00068	membrane protein	GG
74891	A	G	G	Anchor_gi_258506995_ref_NC_013198_1__249	LGG_00068	membrane protein	GG
74895	A	G	G	Anchor_gi_258506995_ref_NC_013198_1__250	LGG_00068	membrane protein	GG
74910	A	G	G	Anchor_gi_258506995_ref_NC_013198_1__249	LGG_00068	membrane protein	GG
74914	A	G	G	Anchor_gi_258506995_ref_NC_013198_1__250	LGG_00068	membrane protein	GG
74966	C	T	T	Anchor_gi_258506995_ref_NC_013198_1__249	LGG_00068	membrane protein	GG
74970	C	T	T	Anchor_gi_258506995_ref_NC_013198_1__250	LGG_00068	membrane protein	GG
75009	A	G	G	Anchor_gi_258506995_ref_NC_013198_1__250	LGG_00068	membrane protein	GG
75011	A	G	G	Anchor_gi_258506995_ref_NC_013198_1__251	LGG_00068	membrane protein	GG
75110	A	G	G	Anchor_gi_258506995_ref_NC_013198_1__250	LGG_00068	membrane protein	GG
75112	A	G	G	Anchor_gi_258506995_ref_NC_013198_1__251	LGG_00068	membrane protein	GG
75391	A	G	G	Anchor_gi_258506995_ref_NC_013198_1__251	LGG_00068	membrane protein	GG
75425	G	A	A	Anchor_gi_258506995_ref_NC_013198_1__251	LGG_00068	membrane protein	GG
75506	G	A	A	Anchor_gi_258506995_ref_NC_013198_1__251	LGG_00068	membrane protein	GG
75578	A	G	G	Anchor_gi_258506995_ref_NC_013198_1__251	LGG_00068	membrane protein	GG
75581	T	C	C	Anchor_gi_258506995_ref_NC_013198_1__251	LGG_00068	membrane protein	GG
75707	A	G	G	Anchor_gi_258506995_ref_NC_013198_1__253	LGG_00068	membrane protein	GG
75771	A	G	G	Anchor_gi_258506995_ref_NC_013198_1__253	LGG_00068	membrane protein	GG
75806	G	A	A	Anchor_gi_258506995_ref_NC_013198_1__253	LGG_00068	membrane protein	GG
75832	C	A	A	Anchor_gi_258506995_ref_NC_013198_1__253	LGG_00068	membrane protein	GG
75848	G	A	A	Anchor_gi_258506995_ref_NC_013198_1__253	LGG_00068	membrane protein	GG
75938	G	A	A	Anchor_gi_258506995_ref_NC_013198_1__253	LGG_00068	membrane protein	GG
76004	T	C	C	Anchor_gi_258506995_ref_NC_013198_1__253	LGG_00068	membrane protein	GG
76037	T	C	C	Anchor_gi_258506995_ref_NC_013198_1__253	LGG_00068	membrane protein	GG
76064	A	G	G	Anchor_gi_258506995_ref_NC_013198_1__253	LGG_00068	membrane protein	GG
76070	G	A	A	Anchor_gi_258506995_ref_NC_013198_1__253	LGG_00068	membrane protein	GG
76082	C	T	T	Anchor_gi_258506995_ref_NC_013198_1__253	LGG_00068	membrane protein	GG
76094	T	C	C	Anchor_gi_258506995_ref_NC_013198_1__253	LGG_00068	membrane protein	GG
76232	A	G	G	Anchor_gi_258506995_ref_NC_013198_1__255	LGG_00068	membrane protein	GG
76368	C	T	T	Anchor_gi_258506995_ref_NC_013198_1__255	LGG_00068	membrane protein	GG
76373	A	G	G	Anchor_gi_258506995_ref_NC_013198_1__255	LGG_00068	membrane protein	GG
76400	A	G	G	Anchor_gi_258506995_ref_NC_013198_1__255	LGG_00068	membrane protein	GG
76427	T	A	A	Anchor_gi_258506995_ref_NC_013198_1__255	LGG_00068	membrane protein	GG
76451	A	G	G	Anchor_gi_258506995_ref_NC_013198_1__255	LGG_00068	membrane protein	GG
76453	T	C	C	Anchor_gi_258506995_ref_NC_013198_1__255	LGG_00068	membrane protein	GG
76505	G	A	A	Anchor_gi_258506995_ref_NC_013198_1__255	LGG_00068	membrane protein	GG
76570	A	G	G	Anchor_gi_258506995_ref_NC_013198_1__255	LGG_00068	membrane protein	GG
76717	G	A	A	Anchor_gi_258506995_ref_NC_013198_1__255	LGG_00068	membrane protein	GG
76729	C	T	T	Anchor_gi_258506995_ref_NC_013198_1__255	LGG_00068	membrane protein	GG
76816	T	G	G	Anchor_gi_258506995_ref_NC_013198_1__256	LGG_00068	membrane protein	GG
76817	T	G	G	Anchor_gi_258506995_ref_NC_013198_1__257	LGG_00068	membrane protein	GG
76818	C	A	A	Anchor_gi_258506995_ref_NC_013198_1__256	LGG_00068	membrane protein	GG
76819	C	A	A	Anchor_gi_258506995_ref_NC_013198_1__257	LGG_00068	membrane protein	GG
76825	G	A	A	Anchor_gi_258506995_ref_NC_013198_1__256	LGG_00068	membrane protein	GG
76826	G	A	A	Anchor_gi_258506995_ref_NC_013198_1__257	LGG_00068	membrane protein	GG
76885	G	C	C	Anchor_gi_258506995_ref_NC_013198_1__256	LGG_00068	membrane protein	GG
76886	G	C	C	Anchor_gi_258506995_ref_NC_013198_1__257	LGG_00068	membrane protein	GG
76927	A	G	G	Anchor_gi_258506995_ref_NC_013198_1__256	LGG_00068	membrane protein	GG
76928	A	G	G	Anchor_gi_258506995_ref_NC_013198_1__257	LGG_00068	membrane protein	GG
76999	T	C	C	Anchor_gi_258506995_ref_NC_013198_1__256	LGG_00068	membrane protein	GG
77000	T	C	C	Anchor_gi_258506995_ref_NC_013198_1__257	LGG_00068	membrane protein	GG
77071	G	A	A	Anchor_gi_258506995_ref_NC_013198_1__256	LGG_00068	membrane protein	GG
77072	G	A	A	Anchor_gi_258506995_ref_NC_013198_1__257	LGG_00068	membrane protein	GG
77180	G	T	T	Anchor_gi_258506995_ref_NC_013198_1__258	LGG_00068	membrane protein	GG
77261	C	A	A	Anchor_gi_258506995_ref_NC_013198_1__258	LGG_00068	membrane protein	GG
77344	G	A	A	Anchor_gi_258506995_ref_NC_013198_1__258	LGG_00068	membrane protein	GG
77384	G	C	C	Anchor_gi_258506995_ref_NC_013198_1__258	LGG_00068	membrane protein	GG
77393	T	C	C	Anchor_gi_258506995_ref_NC_013198_1__258	LGG_00068	membrane protein	GG
77591	T	C	C	Anchor_gi_258506995_ref_NC_013198_1__258	LGG_00068	membrane protein	GG
77621	G	A	A	Anchor_gi_258506995_ref_NC_013198_1__258	LGG_00068	membrane protein	GG
77690	G	A	A	Anchor_gi_258506995_ref_NC_013198_1__258	LGG_00068	membrane protein	GG
77891	G	T	T	Anchor_gi_258506995_ref_NC_013198_1__259	LGG_00068	membrane protein	GG
77924	T	C	C	Anchor_gi_258506995_ref_NC_013198_1__259	LGG_00068	membrane protein	GG
77959	G	C	C	Anchor_gi_258506995_ref_NC_013198_1__260	LGG_00068	membrane protein	GG
77960	G	C	C	Anchor_gi_258506995_ref_NC_013198_1__259	LGG_00068	membrane protein	GG
77964	A	G	G	Anchor_gi_258506995_ref_NC_013198_1__260	LGG_00068	membrane protein	GG
77965	A	G	G	Anchor_gi_258506995_ref_NC_013198_1__259	LGG_00068	membrane protein	GG
77967	A	T	T	Anchor_gi_258506995_ref_NC_013198_1__260	LGG_00068	membrane protein	GG
77968	A	T	T	Anchor_gi_258506995_ref_NC_013198_1__259	LGG_00068	membrane protein	GG
77970	T	C	C	Anchor_gi_258506995_ref_NC_013198_1__260	LGG_00068	membrane protein	GG
77971	T	C	C	Anchor_gi_258506995_ref_NC_013198_1__259	LGG_00068	membrane protein	GG
77979	G	A	A	Anchor_gi_258506995_ref_NC_013198_1__260	LGG_00068	membrane protein	GG
77980	G	A	A	Anchor_gi_258506995_ref_NC_013198_1__259	LGG_00068	membrane protein	GG
77988	G	A	A	Anchor_gi_258506995_ref_NC_013198_1__260	LGG_00068	membrane protein	GG
77989	G	A	A	Anchor_gi_258506995_ref_NC_013198_1__259	LGG_00068	membrane protein	GG
78057	T	C	C	Anchor_gi_258506995_ref_NC_013198_1__260	LGG_00068	membrane protein	GG
78059	T	C	C	Anchor_gi_258506995_ref_NC_013198_1__261	LGG_00068	membrane protein	GG
78095	C	A	A	Anchor_gi_258506995_ref_NC_013198_1__260	LGG_00069	TetR family transcriptional regulator	GG
78097	C	A	A	Anchor_gi_258506995_ref_NC_013198_1__261	LGG_00069	TetR family transcriptional regulator	GG
78236	C	T	T	Anchor_gi_258506995_ref_NC_013198_1__260	LGG_00069	TetR family transcriptional regulator	GG
78238	C	T	T	Anchor_gi_258506995_ref_NC_013198_1__261	LGG_00069	TetR family transcriptional regulator	GG
78439	A	G	G	Anchor_gi_258506995_ref_NC_013198_1__262	LGG_00069	TetR family transcriptional regulator	GG
78532	A	G	G	Anchor_gi_258506995_ref_NC_013198_1__262	LGG_00069	TetR family transcriptional regulator	GG
78535	A	G	G	Anchor_gi_258506995_ref_NC_013198_1__262	LGG_00069	TetR family transcriptional regulator	GG
78580	G	A	A	Anchor_gi_258506995_ref_NC_013198_1__262	LGG_00069	TetR family transcriptional regulator	GG
78604	G	C	C	Anchor_gi_258506995_ref_NC_013198_1__262	LGG_00069	TetR family transcriptional regulator	GG
78609	G	A	A	Anchor_gi_258506995_ref_NC_013198_1__262	LGG_00069	TetR family transcriptional regulator	GG
78613	G	C	C	Anchor_gi_258506995_ref_NC_013198_1__262	LGG_00069	TetR family transcriptional regulator	GG
78707	G	A	A	Anchor_gi_258506995_ref_NC_013198_1__262	IGS	intergenic space or other non-protein-coding region	GG
78739	T	C	C	Anchor_gi_258506995_ref_NC_013198_1__262	IGS	intergenic space or other non-protein-coding region	GG
78782	C	T	T	Anchor_gi_258506995_ref_NC_013198_1__262	IGS	intergenic space or other non-protein-coding region	GG
78837	C	A	A	Anchor_gi_258506995_ref_NC_013198_1__262	IGS	intergenic space or other non-protein-coding region	GG
78892	T	C	C	Anchor_gi_258506995_ref_NC_013198_1__262	IGS	intergenic space or other non-protein-coding region	GG
78931	T	C	C	Anchor_gi_258506995_ref_NC_013198_1__264	LGG_00070	hypothetical protein	GG
78961	G	A	A	Anchor_gi_258506995_ref_NC_013198_1__264	LGG_00070	hypothetical protein	GG
79003	A	G	G	Anchor_gi_258506995_ref_NC_013198_1__264	LGG_00070	hypothetical protein	GG
79006	A	G	G	Anchor_gi_258506995_ref_NC_013198_1__264	LGG_00070	hypothetical protein	GG
79015	T	C	C	Anchor_gi_258506995_ref_NC_013198_1__264	LGG_00070	hypothetical protein	GG
79027	A	C	C	Anchor_gi_258506995_ref_NC_013198_1__264	LGG_00070	hypothetical protein	GG
79033	T	C	C	Anchor_gi_258506995_ref_NC_013198_1__264	LGG_00070	hypothetical protein	GG
79038	G	A	A	Anchor_gi_258506995_ref_NC_013198_1__264	LGG_00070	hypothetical protein	GG
79045	G	A	A	Anchor_gi_258506995_ref_NC_013198_1__264	LGG_00070	hypothetical protein	GG
79216	G	A	A	Anchor_gi_258506995_ref_NC_013198_1__264	LGG_00070	hypothetical protein	GG
79245	T	C	C	Anchor_gi_258506995_ref_NC_013198_1__264	LGG_00070	hypothetical protein	GG
79248	G	T	T	Anchor_gi_258506995_ref_NC_013198_1__264	LGG_00070	hypothetical protein	GG
79258	A	G	G	Anchor_gi_258506995_ref_NC_013198_1__264	LGG_00070	hypothetical protein	GG
79263	T	C	C	Anchor_gi_258506995_ref_NC_013198_1__264	LGG_00070	hypothetical protein	GG
79429	C	G	G	Anchor_gi_258506995_ref_NC_013198_1__264	LGG_00070	hypothetical protein	GG
79513	A	G	G	Anchor_gi_258506995_ref_NC_013198_1__266	LGG_00070	hypothetical protein	GG
79534	G	A	A	Anchor_gi_258506995_ref_NC_013198_1__266	LGG_00070	hypothetical protein	GG
79540	T	C	C	Anchor_gi_258506995_ref_NC_013198_1__266	LGG_00070	hypothetical protein	GG
79617	T	C	C	Anchor_gi_258506995_ref_NC_013198_1__266	LGG_00071	amidohydrolase	GG
79676	C	T	T	Anchor_gi_258506995_ref_NC_013198_1__266	LGG_00071	amidohydrolase	GG
79708	C	T	T	Anchor_gi_258506995_ref_NC_013198_1__266	LGG_00071	amidohydrolase	GG
79722	A	G	G	Anchor_gi_258506995_ref_NC_013198_1__266	LGG_00071	amidohydrolase	GG
79761	A	G	G	Anchor_gi_258506995_ref_NC_013198_1__266	LGG_00071	amidohydrolase	GG
79884	A	G	G	Anchor_gi_258506995_ref_NC_013198_1__267	LGG_00071	amidohydrolase	GG
79902	C	T	T	Anchor_gi_258506995_ref_NC_013198_1__267	LGG_00071	amidohydrolase	GG
79992	T	C	C	Anchor_gi_258506995_ref_NC_013198_1__267	LGG_00071	amidohydrolase	GG
80019	G	A	A	Anchor_gi_258506995_ref_NC_013198_1__267	LGG_00071	amidohydrolase	GG
80046	A	G	G	Anchor_gi_258506995_ref_NC_013198_1__267	LGG_00071	amidohydrolase	GG
80064	C	A	A	Anchor_gi_258506995_ref_NC_013198_1__267	LGG_00071	amidohydrolase	GG
80070	T	C	C	Anchor_gi_258506995_ref_NC_013198_1__267	LGG_00071	amidohydrolase	GG
80152	A	G	G	Anchor_gi_258506995_ref_NC_013198_1__267	LGG_00071	amidohydrolase	GG
80160	C	A	A	Anchor_gi_258506995_ref_NC_013198_1__267	LGG_00071	amidohydrolase	GG
80250	G	A	A	Anchor_gi_258506995_ref_NC_013198_1__267	LGG_00071	amidohydrolase	GG
80265	C	G	G	Anchor_gi_258506995_ref_NC_013198_1__267	LGG_00071	amidohydrolase	GG
80274	C	T	T	Anchor_gi_258506995_ref_NC_013198_1__267	LGG_00071	amidohydrolase	GG
80277	G	A	A	Anchor_gi_258506995_ref_NC_013198_1__267	LGG_00071	amidohydrolase	GG
80301	G	A	A	Anchor_gi_258506995_ref_NC_013198_1__267	LGG_00071	amidohydrolase	GG
80320	A	T	T	Anchor_gi_258506995_ref_NC_013198_1__267	LGG_00071	amidohydrolase	GG
80325	G	A	A	Anchor_gi_258506995_ref_NC_013198_1__267	LGG_00071	amidohydrolase	GG
80334	G	A	A	Anchor_gi_258506995_ref_NC_013198_1__267	LGG_00071	amidohydrolase	GG
80346	T	C	C	Anchor_gi_258506995_ref_NC_013198_1__267	LGG_00071	amidohydrolase	GG
80398	A	T	T	Anchor_gi_258506995_ref_NC_013198_1__268	LGG_00071	amidohydrolase	GG
80475	G	C	C	Anchor_gi_258506995_ref_NC_013198_1__269	LGG_00071	amidohydrolase	GG
80553	G	A	A	Anchor_gi_258506995_ref_NC_013198_1__269	LGG_00071	amidohydrolase	GG
80562	A	G	G	Anchor_gi_258506995_ref_NC_013198_1__269	LGG_00071	amidohydrolase	GG
80570	C	T	T	Anchor_gi_258506995_ref_NC_013198_1__269	LGG_00071	amidohydrolase	GG
80585	C	T	T	Anchor_gi_258506995_ref_NC_013198_1__269	LGG_00071	amidohydrolase	GG
80593	T	C	C	Anchor_gi_258506995_ref_NC_013198_1__269	LGG_00071	amidohydrolase	GG
80625	G	A	A	Anchor_gi_258506995_ref_NC_013198_1__269	LGG_00071	amidohydrolase	GG
80631	A	G	G	Anchor_gi_258506995_ref_NC_013198_1__269	LGG_00071	amidohydrolase	GG
80640	G	A	A	Anchor_gi_258506995_ref_NC_013198_1__269	LGG_00071	amidohydrolase	GG
80646	T	A	A	Anchor_gi_258506995_ref_NC_013198_1__269	LGG_00071	amidohydrolase	GG
80648	C	T	T	Anchor_gi_258506995_ref_NC_013198_1__269	LGG_00071	amidohydrolase	GG
80670	T	C	C	Anchor_gi_258506995_ref_NC_013198_1__269	LGG_00071	amidohydrolase	GG
80676	G	A	A	Anchor_gi_258506995_ref_NC_013198_1__269	LGG_00071	amidohydrolase	GG
80703	G	A	A	Anchor_gi_258506995_ref_NC_013198_1__269	LGG_00071	amidohydrolase	GG
80706	G	A	A	Anchor_gi_258506995_ref_NC_013198_1__269	LGG_00071	amidohydrolase	GG
80709	T	C	C	Anchor_gi_258506995_ref_NC_013198_1__269	LGG_00071	amidohydrolase	GG
80715	G	A	A	Anchor_gi_258506995_ref_NC_013198_1__270	LGG_00071	amidohydrolase	GG
80733	G	A	A	Anchor_gi_258506995_ref_NC_013198_1__270	LGG_00071	amidohydrolase	GG
80751	A	G	G	Anchor_gi_258506995_ref_NC_013198_1__270	LGG_00071	amidohydrolase	GG
80769	A	G	G	Anchor_gi_258506995_ref_NC_013198_1__270	LGG_00071	amidohydrolase	GG
80781	T	C	C	Anchor_gi_258506995_ref_NC_013198_1__270	LGG_00071	amidohydrolase	GG
80783	A	T	T	Anchor_gi_258506995_ref_NC_013198_1__270	LGG_00071	amidohydrolase	GG
80787	G	A	A	Anchor_gi_258506995_ref_NC_013198_1__270	LGG_00071	amidohydrolase	GG
80838	C	T	T	Anchor_gi_258506995_ref_NC_013198_1__270	LGG_00071	amidohydrolase	GG
80865	A	G	G	Anchor_gi_258506995_ref_NC_013198_1__270	LGG_00071	amidohydrolase	GG
80868	T	C	C	Anchor_gi_258506995_ref_NC_013198_1__270	LGG_00071	amidohydrolase	GG
80900	T	A	A	Anchor_gi_258506995_ref_NC_013198_1__270	LGG_00071	amidohydrolase	GG
80919	T	C	C	Anchor_gi_258506995_ref_NC_013198_1__270	LGG_00071	amidohydrolase	GG
81003	C	G	G	Anchor_gi_258506995_ref_NC_013198_1__270	LGG_00072	hypothetical protein	GG
81033	G	A	A	Anchor_gi_258506995_ref_NC_013198_1__270	LGG_00072	hypothetical protein	GG
81487	G	T	T	Anchor_gi_258506995_ref_NC_013198_1__272	LGG_00073	hypothetical protein	GG
81527	A	G	G	Anchor_gi_258506995_ref_NC_013198_1__272	LGG_00073	hypothetical protein	GG
81548	G	A	A	Anchor_gi_258506995_ref_NC_013198_1__272	LGG_00073	hypothetical protein	GG
81557	A	G	G	Anchor_gi_258506995_ref_NC_013198_1__272	LGG_00073	hypothetical protein	GG
81569	T	C	C	Anchor_gi_258506995_ref_NC_013198_1__272	LGG_00073	hypothetical protein	GG
81572	T	C	C	Anchor_gi_258506995_ref_NC_013198_1__272	LGG_00073	hypothetical protein	GG
81578	A	G	G	Anchor_gi_258506995_ref_NC_013198_1__272	LGG_00073	hypothetical protein	GG
81644	G	A	A	Anchor_gi_258506995_ref_NC_013198_1__273	LGG_00073	hypothetical protein	GG
81749	A	G	G	Anchor_gi_258506995_ref_NC_013198_1__273	LGG_00073	hypothetical protein	GG
81794	T	C	C	Anchor_gi_258506995_ref_NC_013198_1__273	LGG_00073	hypothetical protein	GG
81812	T	C	C	Anchor_gi_258506995_ref_NC_013198_1__273	LGG_00073	hypothetical protein	GG
81878	G	A	A	Anchor_gi_258506995_ref_NC_013198_1__273	LGG_00073	hypothetical protein	GG
82035	T	C	C	Anchor_gi_258506995_ref_NC_013198_1__274	LGG_00073	hypothetical protein	GG
82315	C	T	T	Anchor_gi_258506995_ref_NC_013198_1__275	IGS	intergenic space or other non-protein-coding region	GG
82549	T	C	C	Anchor_gi_258506995_ref_NC_013198_1__275	LGG_00074	hypothetical protein	GG
82810	G	C	C	Anchor_gi_258506995_ref_NC_013198_1__277	IGS	intergenic space or other non-protein-coding region	GG
82846	T	C	C	Anchor_gi_258506995_ref_NC_013198_1__277	IGS	intergenic space or other non-protein-coding region	GG
82912	A	G	G	Anchor_gi_258506995_ref_NC_013198_1__277	IGS	intergenic space or other non-protein-coding region	GG
82956	A	G	G	Anchor_gi_258506995_ref_NC_013198_1__277	IGS	intergenic space or other non-protein-coding region	GG
83105	C	T	T	Anchor_gi_258506995_ref_NC_013198_1__277	LGG_00075	binding-protein-dependent transport system inner membrane protein	GG
83402	T	G	G	Anchor_gi_258506995_ref_NC_013198_1__278	LGG_00075	binding-protein-dependent transport system inner membrane protein	GG
83531	T	C	C	Anchor_gi_258506995_ref_NC_013198_1__278	LGG_00075	binding-protein-dependent transport system inner membrane protein	GG
83549	T	C	C	Anchor_gi_258506995_ref_NC_013198_1__278	LGG_00075	binding-protein-dependent transport system inner membrane protein	GG
83558	G	A	A	Anchor_gi_258506995_ref_NC_013198_1__278	LGG_00075	binding-protein-dependent transport system inner membrane protein	GG
83576	A	G	G	Anchor_gi_258506995_ref_NC_013198_1__278	LGG_00075	binding-protein-dependent transport system inner membrane protein	GG
83609	G	A	A	Anchor_gi_258506995_ref_NC_013198_1__278	LGG_00075	binding-protein-dependent transport system inner membrane protein	GG
83633	T	G	G	Anchor_gi_258506995_ref_NC_013198_1__278	LGG_00075	binding-protein-dependent transport system inner membrane protein	GG
83657	C	T	T	Anchor_gi_258506995_ref_NC_013198_1__278	LGG_00075	binding-protein-dependent transport system inner membrane protein	GG
83699	G	A	A	Anchor_gi_258506995_ref_NC_013198_1__279	LGG_00075	binding-protein-dependent transport system inner membrane protein	GG
83823	A	G	G	Anchor_gi_258506995_ref_NC_013198_1__279	LGG_00076	glycine/betaine ABC transporter substrate-binding protein	GG
83945	T	G	G	Anchor_gi_258506995_ref_NC_013198_1__279	LGG_00076	glycine/betaine ABC transporter substrate-binding protein	GG
84040	G	A	A	Anchor_gi_258506995_ref_NC_013198_1__281	LGG_00076	glycine/betaine ABC transporter substrate-binding protein	GG
84118	G	A	A	Anchor_gi_258506995_ref_NC_013198_1__281	LGG_00076	glycine/betaine ABC transporter substrate-binding protein	GG
84142	A	G	G	Anchor_gi_258506995_ref_NC_013198_1__281	LGG_00076	glycine/betaine ABC transporter substrate-binding protein	GG
84157	A	G	G	Anchor_gi_258506995_ref_NC_013198_1__281	LGG_00076	glycine/betaine ABC transporter substrate-binding protein	GG
84160	A	G	G	Anchor_gi_258506995_ref_NC_013198_1__281	LGG_00076	glycine/betaine ABC transporter substrate-binding protein	GG
84181	A	G	G	Anchor_gi_258506995_ref_NC_013198_1__281	LGG_00076	glycine/betaine ABC transporter substrate-binding protein	GG
84194	G	A	A	Anchor_gi_258506995_ref_NC_013198_1__281	LGG_00076	glycine/betaine ABC transporter substrate-binding protein	GG
84272	T	G	G	Anchor_gi_258506995_ref_NC_013198_1__281	LGG_00076	glycine/betaine ABC transporter substrate-binding protein	GG
84311	G	C	C	Anchor_gi_258506995_ref_NC_013198_1__281	LGG_00076	glycine/betaine ABC transporter substrate-binding protein	GG
84313	G	C	C	Anchor_gi_258506995_ref_NC_013198_1__282	LGG_00076	glycine/betaine ABC transporter substrate-binding protein	GG
84315	T	C	C	Anchor_gi_258506995_ref_NC_013198_1__282	LGG_00076	glycine/betaine ABC transporter substrate-binding protein	GG
84317	A	G	G	Anchor_gi_258506995_ref_NC_013198_1__282	LGG_00076	glycine/betaine ABC transporter substrate-binding protein	GG
84319	C	T	T	Anchor_gi_258506995_ref_NC_013198_1__282	LGG_00076	glycine/betaine ABC transporter substrate-binding protein	GG
84325	A	C	C	Anchor_gi_258506995_ref_NC_013198_1__281	LGG_00076	glycine/betaine ABC transporter substrate-binding protein	GG
84327	A	C	C	Anchor_gi_258506995_ref_NC_013198_1__282	LGG_00076	glycine/betaine ABC transporter substrate-binding protein	GG
84338	A	C	C	Anchor_gi_258506995_ref_NC_013198_1__281	LGG_00076	glycine/betaine ABC transporter substrate-binding protein	GG
84340	A	C	C	Anchor_gi_258506995_ref_NC_013198_1__282	LGG_00076	glycine/betaine ABC transporter substrate-binding protein	GG
84341	G	A	A	Anchor_gi_258506995_ref_NC_013198_1__281	LGG_00076	glycine/betaine ABC transporter substrate-binding protein	GG
84343	G	A	A	Anchor_gi_258506995_ref_NC_013198_1__282	LGG_00076	glycine/betaine ABC transporter substrate-binding protein	GG
84347	G	C	C	Anchor_gi_258506995_ref_NC_013198_1__281	LGG_00076	glycine/betaine ABC transporter substrate-binding protein	GG
84349	G	C	C	Anchor_gi_258506995_ref_NC_013198_1__282	LGG_00076	glycine/betaine ABC transporter substrate-binding protein	GG
84356	G	A	A	Anchor_gi_258506995_ref_NC_013198_1__281	LGG_00076	glycine/betaine ABC transporter substrate-binding protein	GG
84358	G	A	A	Anchor_gi_258506995_ref_NC_013198_1__282	LGG_00076	glycine/betaine ABC transporter substrate-binding protein	GG
84422	G	A	A	Anchor_gi_258506995_ref_NC_013198_1__281	LGG_00076	glycine/betaine ABC transporter substrate-binding protein	GG
84424	G	A	A	Anchor_gi_258506995_ref_NC_013198_1__282	LGG_00076	glycine/betaine ABC transporter substrate-binding protein	GG
84431	C	T	T	Anchor_gi_258506995_ref_NC_013198_1__281	LGG_00076	glycine/betaine ABC transporter substrate-binding protein	GG
84433	C	T	T	Anchor_gi_258506995_ref_NC_013198_1__282	LGG_00076	glycine/betaine ABC transporter substrate-binding protein	GG
84470	A	G	G	Anchor_gi_258506995_ref_NC_013198_1__281	LGG_00076	glycine/betaine ABC transporter substrate-binding protein	GG
84472	A	G	G	Anchor_gi_258506995_ref_NC_013198_1__282	LGG_00076	glycine/betaine ABC transporter substrate-binding protein	GG
84598	G	A	A	Anchor_gi_258506995_ref_NC_013198_1__282	LGG_00076	glycine/betaine ABC transporter substrate-binding protein	GG
84714	T	C	C	Anchor_gi_258506995_ref_NC_013198_1__283	LGG_00077	binding-protein-dependent transport system inner membrane protein	GG
84719	A	G	G	Anchor_gi_258506995_ref_NC_013198_1__283	LGG_00077	binding-protein-dependent transport system inner membrane protein	GG
84819	T	C	C	Anchor_gi_258506995_ref_NC_013198_1__283	LGG_00077	binding-protein-dependent transport system inner membrane protein	GG
84843	C	T	T	Anchor_gi_258506995_ref_NC_013198_1__283	LGG_00077	binding-protein-dependent transport system inner membrane protein	GG
84845	G	A	A	Anchor_gi_258506995_ref_NC_013198_1__283	LGG_00077	binding-protein-dependent transport system inner membrane protein	GG
84870	A	G	G	Anchor_gi_258506995_ref_NC_013198_1__283	LGG_00077	binding-protein-dependent transport system inner membrane protein	GG
84981	G	A	A	Anchor_gi_258506995_ref_NC_013198_1__283	LGG_00077	binding-protein-dependent transport system inner membrane protein	GG
85011	G	A	A	Anchor_gi_258506995_ref_NC_013198_1__283	LGG_00077	binding-protein-dependent transport system inner membrane protein	GG
85050	A	G	G	Anchor_gi_258506995_ref_NC_013198_1__283	LGG_00077	binding-protein-dependent transport system inner membrane protein	GG
85064	C	T	T	Anchor_gi_258506995_ref_NC_013198_1__283	LGG_00077	binding-protein-dependent transport system inner membrane protein	GG
85095	T	C	C	Anchor_gi_258506995_ref_NC_013198_1__283	LGG_00077	binding-protein-dependent transport system inner membrane protein	GG
85100	G	A	A	Anchor_gi_258506995_ref_NC_013198_1__283	LGG_00077	binding-protein-dependent transport system inner membrane protein	GG
85104	A	C	C	Anchor_gi_258506995_ref_NC_013198_1__283	LGG_00077	binding-protein-dependent transport system inner membrane protein	GG
85109	A	G	G	Anchor_gi_258506995_ref_NC_013198_1__283	LGG_00077	binding-protein-dependent transport system inner membrane protein	GG
85358	C	T	T	Anchor_gi_258506995_ref_NC_013198_1__284	LGG_00078	glycine/betaine/L-proline ABC transporter ATP-binding protein	GG
85445	A	G	G	Anchor_gi_258506995_ref_NC_013198_1__284	LGG_00078	glycine/betaine/L-proline ABC transporter ATP-binding protein	GG
85454	G	A	A	Anchor_gi_258506995_ref_NC_013198_1__284	LGG_00078	glycine/betaine/L-proline ABC transporter ATP-binding protein	GG
85568	A	G	G	Anchor_gi_258506995_ref_NC_013198_1__286	LGG_00078	glycine/betaine/L-proline ABC transporter ATP-binding protein	GG
85586	A	G	G	Anchor_gi_258506995_ref_NC_013198_1__286	LGG_00078	glycine/betaine/L-proline ABC transporter ATP-binding protein	GG
85592	A	G	G	Anchor_gi_258506995_ref_NC_013198_1__286	LGG_00078	glycine/betaine/L-proline ABC transporter ATP-binding protein	GG
85595	A	G	G	Anchor_gi_258506995_ref_NC_013198_1__286	LGG_00078	glycine/betaine/L-proline ABC transporter ATP-binding protein	GG
85598	C	A	A	Anchor_gi_258506995_ref_NC_013198_1__286	LGG_00078	glycine/betaine/L-proline ABC transporter ATP-binding protein	GG
85601	A	G	G	Anchor_gi_258506995_ref_NC_013198_1__286	LGG_00078	glycine/betaine/L-proline ABC transporter ATP-binding protein	GG
85630	A	G	G	Anchor_gi_258506995_ref_NC_013198_1__286	LGG_00078	glycine/betaine/L-proline ABC transporter ATP-binding protein	GG
85919	G	A	A	Anchor_gi_258506995_ref_NC_013198_1__286	LGG_00078	glycine/betaine/L-proline ABC transporter ATP-binding protein	GG
86117	A	G	G	Anchor_gi_258506995_ref_NC_013198_1__288	LGG_00078	glycine/betaine/L-proline ABC transporter ATP-binding protein	GG
86123	A	G	G	Anchor_gi_258506995_ref_NC_013198_1__288	LGG_00078	glycine/betaine/L-proline ABC transporter ATP-binding protein	GG
86594	A	C	C	Anchor_gi_258506995_ref_NC_013198_1__289	IGS	intergenic space or other non-protein-coding region	GG
86731	G	A	A	Anchor_gi_258506995_ref_NC_013198_1__290	LGG_00079	hypothetical protein	GG
86800	T	A	A	Anchor_gi_258506995_ref_NC_013198_1__290	LGG_00079	hypothetical protein	GG
87149	C	T	T	Anchor_gi_258506995_ref_NC_013198_1__291	LGG_00080	MerR family transcriptional regulator	GG
87203	A	C	C	Anchor_gi_258506995_ref_NC_013198_1__291	LGG_00080	MerR family transcriptional regulator	GG
87462	G	A	A	Anchor_gi_258506995_ref_NC_013198_1__291	IGS	intergenic space or other non-protein-coding region	GG
87782	A	G	G	Anchor_gi_258506995_ref_NC_013198_1__293	LGG_00081	hypothetical protein	GG
87985	C	T	T	Anchor_gi_258506995_ref_NC_013198_1__293	IGS	intergenic space or other non-protein-coding region	GG
88035	C	A	A	Anchor_gi_258506995_ref_NC_013198_1__293	IGS	intergenic space or other non-protein-coding region	GG
88040	G	A	A	Anchor_gi_258506995_ref_NC_013198_1__293	IGS	intergenic space or other non-protein-coding region	GG
88075	C	T	T	Anchor_gi_258506995_ref_NC_013198_1__293	IGS	intergenic space or other non-protein-coding region	GG
88135	G	T	A	Anchor_gi_258506995_ref_NC_013198_1__293	IGS	intergenic space or other non-protein-coding region	all
88165	A	G	G	Anchor_gi_258506995_ref_NC_013198_1__293	IGS	intergenic space or other non-protein-coding region	GG
88257	G	A	A	Anchor_gi_258506995_ref_NC_013198_1__294	LGG_00082	cation transport ATPase	GG
88259	G	A	A	Anchor_gi_258506995_ref_NC_013198_1__295	LGG_00082	cation transport ATPase	GG
88280	T	G	G	Anchor_gi_258506995_ref_NC_013198_1__294	LGG_00082	cation transport ATPase	GG
88282	T	G	G	Anchor_gi_258506995_ref_NC_013198_1__295	LGG_00082	cation transport ATPase	GG
88324	G	A	A	Anchor_gi_258506995_ref_NC_013198_1__294	LGG_00082	cation transport ATPase	GG
88326	G	A	A	Anchor_gi_258506995_ref_NC_013198_1__295	LGG_00082	cation transport ATPase	GG
88341	T	G	G	Anchor_gi_258506995_ref_NC_013198_1__294	LGG_00082	cation transport ATPase	GG
88343	T	G	G	Anchor_gi_258506995_ref_NC_013198_1__295	LGG_00082	cation transport ATPase	GG
88347	C	G	G	Anchor_gi_258506995_ref_NC_013198_1__294	LGG_00082	cation transport ATPase	GG
88349	C	G	G	Anchor_gi_258506995_ref_NC_013198_1__295	LGG_00082	cation transport ATPase	GG
88467	T	C	C	Anchor_gi_258506995_ref_NC_013198_1__294	LGG_00082	cation transport ATPase	GG
88469	T	C	C	Anchor_gi_258506995_ref_NC_013198_1__295	LGG_00082	cation transport ATPase	GG
88550	T	G	G	Anchor_gi_258506995_ref_NC_013198_1__296	LGG_00082	cation transport ATPase	GG
88613	G	A	A	Anchor_gi_258506995_ref_NC_013198_1__296	LGG_00082	cation transport ATPase	GG
88682	G	A	A	Anchor_gi_258506995_ref_NC_013198_1__296	LGG_00082	cation transport ATPase	GG
88685	A	G	G	Anchor_gi_258506995_ref_NC_013198_1__296	LGG_00082	cation transport ATPase	GG
88934	G	A	A	Anchor_gi_258506995_ref_NC_013198_1__296	LGG_00082	cation transport ATPase	GG
89039	T	C	C	Anchor_gi_258506995_ref_NC_013198_1__296	LGG_00082	cation transport ATPase	GG
89135	C	T	T	Anchor_gi_258506995_ref_NC_013198_1__297	LGG_00082	cation transport ATPase	GG
89163	A	G	G	Anchor_gi_258506995_ref_NC_013198_1__297	LGG_00082	cation transport ATPase	GG
89168	G	A	A	Anchor_gi_258506995_ref_NC_013198_1__297	LGG_00082	cation transport ATPase	GG
89177	T	C	C	Anchor_gi_258506995_ref_NC_013198_1__297	LGG_00082	cation transport ATPase	GG
89207	T	C	C	Anchor_gi_258506995_ref_NC_013198_1__297	LGG_00082	cation transport ATPase	GG
89214	G	A	A	Anchor_gi_258506995_ref_NC_013198_1__297	LGG_00082	cation transport ATPase	GG
89252	A	G	G	Anchor_gi_258506995_ref_NC_013198_1__297	LGG_00082	cation transport ATPase	GG
89262	G	A	A	Anchor_gi_258506995_ref_NC_013198_1__297	LGG_00082	cation transport ATPase	GG
89264	T	C	C	Anchor_gi_258506995_ref_NC_013198_1__297	LGG_00082	cation transport ATPase	GG
89274	A	G	G	Anchor_gi_258506995_ref_NC_013198_1__297	LGG_00082	cation transport ATPase	GG
89276	G	A	A	Anchor_gi_258506995_ref_NC_013198_1__297	LGG_00082	cation transport ATPase	GG
89280	G	A	A	Anchor_gi_258506995_ref_NC_013198_1__297	LGG_00082	cation transport ATPase	GG
89283	T	A	A	Anchor_gi_258506995_ref_NC_013198_1__297	LGG_00082	cation transport ATPase	GG
89292	C	T	T	Anchor_gi_258506995_ref_NC_013198_1__297	LGG_00082	cation transport ATPase	GG
89318	G	A	A	Anchor_gi_258506995_ref_NC_013198_1__297	LGG_00082	cation transport ATPase	GG
89388	C	T	T	Anchor_gi_258506995_ref_NC_013198_1__297	LGG_00082	cation transport ATPase	GG
89393	T	A	A	Anchor_gi_258506995_ref_NC_013198_1__297	LGG_00082	cation transport ATPase	GG
89410	A	G	G	Anchor_gi_258506995_ref_NC_013198_1__299	LGG_00082	cation transport ATPase	GG
89424	G	A	A	Anchor_gi_258506995_ref_NC_013198_1__299	LGG_00082	cation transport ATPase	GG
89452	T	C	C	Anchor_gi_258506995_ref_NC_013198_1__299	LGG_00082	cation transport ATPase	GG
89530	C	A	A	Anchor_gi_258506995_ref_NC_013198_1__299	LGG_00082	cation transport ATPase	GG
89552	G	A	A	Anchor_gi_258506995_ref_NC_013198_1__299	LGG_00082	cation transport ATPase	GG
89570	C	T	T	Anchor_gi_258506995_ref_NC_013198_1__299	LGG_00082	cation transport ATPase	GG
89624	G	T	T	Anchor_gi_258506995_ref_NC_013198_1__299	LGG_00082	cation transport ATPase	GG
89726	G	G	C	Anchor_gi_258506995_ref_NC_013198_1__299	LGG_00082	cation transport ATPase	LRHMDP3
89729	T	C	T	Anchor_gi_258506995_ref_NC_013198_1__299	LGG_00082	cation transport ATPase	LRHMDP2
89820	A	G	G	Anchor_gi_258506995_ref_NC_013198_1__299	LGG_00082	cation transport ATPase	GG
89821	A	G	G	Anchor_gi_258506995_ref_NC_013198_1__300	LGG_00082	cation transport ATPase	GG
90002	C	A	A	Anchor_gi_258506995_ref_NC_013198_1__300	LGG_00082	cation transport ATPase	GG
90042	C	T	T	Anchor_gi_258506995_ref_NC_013198_1__300	LGG_00082	cation transport ATPase	GG
90043	C	T	T	Anchor_gi_258506995_ref_NC_013198_1__301	LGG_00082	cation transport ATPase	GG
90054	G	A	A	Anchor_gi_258506995_ref_NC_013198_1__300	LGG_00082	cation transport ATPase	GG
90055	G	A	A	Anchor_gi_258506995_ref_NC_013198_1__301	LGG_00082	cation transport ATPase	GG
90089	A	T	T	Anchor_gi_258506995_ref_NC_013198_1__300	LGG_00082	cation transport ATPase	GG
90090	A	T	T	Anchor_gi_258506995_ref_NC_013198_1__301	IGS	intergenic space or other non-protein-coding region	GG
90152	T	C	C	Anchor_gi_258506995_ref_NC_013198_1__300	LGG_00083	copper chaperone	GG
90153	T	C	C	Anchor_gi_258506995_ref_NC_013198_1__301	LGG_00083	copper chaperone	GG
90180	A	G	G	Anchor_gi_258506995_ref_NC_013198_1__300	LGG_00083	copper chaperone	GG
90181	A	G	G	Anchor_gi_258506995_ref_NC_013198_1__301	LGG_00083	copper chaperone	GG
90290	G	T	T	Anchor_gi_258506995_ref_NC_013198_1__300	LGG_00083	copper chaperone	GG
90291	G	T	T	Anchor_gi_258506995_ref_NC_013198_1__301	LGG_00083	copper chaperone	GG
90297	G	A	A	Anchor_gi_258506995_ref_NC_013198_1__301	LGG_00083	copper chaperone	GG
90321	T	C	C	Anchor_gi_258506995_ref_NC_013198_1__301	LGG_00083	copper chaperone	GG
90373	C	T	T	Anchor_gi_258506995_ref_NC_013198_1__301	IGS	intergenic space or other non-protein-coding region	GG
90379	T	C	C	Anchor_gi_258506995_ref_NC_013198_1__301	IGS	intergenic space or other non-protein-coding region	GG
90383	C	T	T	Anchor_gi_258506995_ref_NC_013198_1__301	IGS	intergenic space or other non-protein-coding region	GG
90393	C	T	T	Anchor_gi_258506995_ref_NC_013198_1__301	IGS	intergenic space or other non-protein-coding region	GG
90426	G	A	A	Anchor_gi_258506995_ref_NC_013198_1__301	IGS	intergenic space or other non-protein-coding region	GG
90533	C	T	T	Anchor_gi_258506995_ref_NC_013198_1__302	IGS	intergenic space or other non-protein-coding region	GG
90563	G	A	A	Anchor_gi_258506995_ref_NC_013198_1__302	IGS	intergenic space or other non-protein-coding region	GG
90588	C	T	T	Anchor_gi_258506995_ref_NC_013198_1__302	IGS	intergenic space or other non-protein-coding region	GG
90641	A	G	G	Anchor_gi_258506995_ref_NC_013198_1__302	LGG_00084	DNA-binding ferritin-like protein	GG
90644	A	G	G	Anchor_gi_258506995_ref_NC_013198_1__303	LGG_00084	DNA-binding ferritin-like protein	GG
90780	T	C	C	Anchor_gi_258506995_ref_NC_013198_1__302	LGG_00084	DNA-binding ferritin-like protein	GG
90783	T	C	C	Anchor_gi_258506995_ref_NC_013198_1__303	LGG_00084	DNA-binding ferritin-like protein	GG
90796	G	A	A	Anchor_gi_258506995_ref_NC_013198_1__302	LGG_00084	DNA-binding ferritin-like protein	GG
90799	G	A	A	Anchor_gi_258506995_ref_NC_013198_1__303	LGG_00084	DNA-binding ferritin-like protein	GG
90825	G	A	A	Anchor_gi_258506995_ref_NC_013198_1__302	LGG_00084	DNA-binding ferritin-like protein	GG
90828	G	A	A	Anchor_gi_258506995_ref_NC_013198_1__303	LGG_00084	DNA-binding ferritin-like protein	GG
90864	G	A	A	Anchor_gi_258506995_ref_NC_013198_1__302	LGG_00084	DNA-binding ferritin-like protein	GG
90867	G	A	A	Anchor_gi_258506995_ref_NC_013198_1__303	LGG_00084	DNA-binding ferritin-like protein	GG
91047	A	T	T	Anchor_gi_258506995_ref_NC_013198_1__303	LGG_00084	DNA-binding ferritin-like protein	GG
91059	G	T	T	Anchor_gi_258506995_ref_NC_013198_1__303	LGG_00084	DNA-binding ferritin-like protein	GG
91095	T	C	C	Anchor_gi_258506995_ref_NC_013198_1__303	LGG_00084	DNA-binding ferritin-like protein	GG
91119	C	T	T	Anchor_gi_258506995_ref_NC_013198_1__303	LGG_00084	DNA-binding ferritin-like protein	GG
91158	G	A	A	Anchor_gi_258506995_ref_NC_013198_1__303	LGG_00084	DNA-binding ferritin-like protein	GG
91171	G	T	T	Anchor_gi_258506995_ref_NC_013198_1__303	IGS	intergenic space or other non-protein-coding region	GG
91186	C	G	G	Anchor_gi_258506995_ref_NC_013198_1__303	IGS	intergenic space or other non-protein-coding region	GG
91205	T	C	C	Anchor_gi_258506995_ref_NC_013198_1__305	IGS	intergenic space or other non-protein-coding region	GG
91246	C	T	T	Anchor_gi_258506995_ref_NC_013198_1__305	LGG_00085	cyclic nucleotide-binding regulatory protein Crp	GG
91285	T	C	C	Anchor_gi_258506995_ref_NC_013198_1__305	LGG_00085	cyclic nucleotide-binding regulatory protein Crp	GG
91346	A	G	G	Anchor_gi_258506995_ref_NC_013198_1__305	LGG_00085	cyclic nucleotide-binding regulatory protein Crp	GG
91351	T	C	C	Anchor_gi_258506995_ref_NC_013198_1__305	LGG_00085	cyclic nucleotide-binding regulatory protein Crp	GG
91354	T	C	C	Anchor_gi_258506995_ref_NC_013198_1__305	LGG_00085	cyclic nucleotide-binding regulatory protein Crp	GG
91366	A	G	G	Anchor_gi_258506995_ref_NC_013198_1__305	LGG_00085	cyclic nucleotide-binding regulatory protein Crp	GG
91408	A	T	T	Anchor_gi_258506995_ref_NC_013198_1__305	LGG_00085	cyclic nucleotide-binding regulatory protein Crp	GG
91420	G	A	A	Anchor_gi_258506995_ref_NC_013198_1__305	LGG_00085	cyclic nucleotide-binding regulatory protein Crp	GG
91513	G	T	T	Anchor_gi_258506995_ref_NC_013198_1__306	LGG_00085	cyclic nucleotide-binding regulatory protein Crp	GG
91606	C	T	T	Anchor_gi_258506995_ref_NC_013198_1__306	LGG_00085	cyclic nucleotide-binding regulatory protein Crp	GG
91627	A	G	G	Anchor_gi_258506995_ref_NC_013198_1__306	LGG_00085	cyclic nucleotide-binding regulatory protein Crp	GG
91642	T	C	C	Anchor_gi_258506995_ref_NC_013198_1__306	LGG_00085	cyclic nucleotide-binding regulatory protein Crp	GG
91664	A	G	G	Anchor_gi_258506995_ref_NC_013198_1__306	LGG_00085	cyclic nucleotide-binding regulatory protein Crp	GG
91677	A	G	G	Anchor_gi_258506995_ref_NC_013198_1__306	LGG_00085	cyclic nucleotide-binding regulatory protein Crp	GG
91768	C	T	T	Anchor_gi_258506995_ref_NC_013198_1__306	LGG_00085	cyclic nucleotide-binding regulatory protein Crp	GG
91822	G	A	A	Anchor_gi_258506995_ref_NC_013198_1__307	LGG_00085	cyclic nucleotide-binding regulatory protein Crp	GG
91828	T	C	C	Anchor_gi_258506995_ref_NC_013198_1__307	LGG_00085	cyclic nucleotide-binding regulatory protein Crp	GG
91949	A	G	G	Anchor_gi_258506995_ref_NC_013198_1__307	IGS	intergenic space or other non-protein-coding region	GG
91971	G	C	C	Anchor_gi_258506995_ref_NC_013198_1__307	IGS	intergenic space or other non-protein-coding region	GG
92009	T	A	A	Anchor_gi_258506995_ref_NC_013198_1__307	LGG_00086	TetR family transcriptional regulator	GG
92021	A	C	C	Anchor_gi_258506995_ref_NC_013198_1__307	LGG_00086	TetR family transcriptional regulator	GG
92144	C	T	T	Anchor_gi_258506995_ref_NC_013198_1__307	LGG_00086	TetR family transcriptional regulator	GG
92145	C	T	T	Anchor_gi_258506995_ref_NC_013198_1__308	LGG_00086	TetR family transcriptional regulator	GG
92285	A	G	G	Anchor_gi_258506995_ref_NC_013198_1__307	LGG_00086	TetR family transcriptional regulator	GG
92286	A	G	G	Anchor_gi_258506995_ref_NC_013198_1__308	LGG_00086	TetR family transcriptional regulator	GG
92327	C	T	T	Anchor_gi_258506995_ref_NC_013198_1__307	LGG_00086	TetR family transcriptional regulator	GG
92328	C	T	T	Anchor_gi_258506995_ref_NC_013198_1__308	LGG_00086	TetR family transcriptional regulator	GG
92343	T	G	G	Anchor_gi_258506995_ref_NC_013198_1__307	LGG_00086	TetR family transcriptional regulator	GG
92344	T	G	G	Anchor_gi_258506995_ref_NC_013198_1__308	LGG_00086	TetR family transcriptional regulator	GG
92347	C	T	T	Anchor_gi_258506995_ref_NC_013198_1__307	LGG_00086	TetR family transcriptional regulator	GG
92348	C	T	T	Anchor_gi_258506995_ref_NC_013198_1__308	LGG_00086	TetR family transcriptional regulator	GG
92386	T	C	C	Anchor_gi_258506995_ref_NC_013198_1__307	LGG_00086	TetR family transcriptional regulator	GG
92387	T	C	C	Anchor_gi_258506995_ref_NC_013198_1__308	LGG_00086	TetR family transcriptional regulator	GG
92390	C	T	T	Anchor_gi_258506995_ref_NC_013198_1__307	LGG_00086	TetR family transcriptional regulator	GG
92391	C	T	T	Anchor_gi_258506995_ref_NC_013198_1__308	LGG_00086	TetR family transcriptional regulator	GG
92707	G	A	A	Anchor_gi_258506995_ref_NC_013198_1__310	LGG_00087	hypothetical protein	GG
92772	A	G	G	Anchor_gi_258506995_ref_NC_013198_1__310	LGG_00087	hypothetical protein	GG
92804	T	C	C	Anchor_gi_258506995_ref_NC_013198_1__310	LGG_00087	hypothetical protein	GG
93251	G	A	A	Anchor_gi_258506995_ref_NC_013198_1__311	IGS	intergenic space or other non-protein-coding region	GG
93284	G	T	T	Anchor_gi_258506995_ref_NC_013198_1__311	LGG_00088	hypothetical protein	GG
93395	G	A	A	Anchor_gi_258506995_ref_NC_013198_1__311	LGG_00088	hypothetical protein	GG
93793	C	T	T	Anchor_gi_258506995_ref_NC_013198_1__312	LGG_00089	metal-dependent membrane protease	GG
93798	C	T	T	Anchor_gi_258506995_ref_NC_013198_1__312	LGG_00089	metal-dependent membrane protease	GG
93805	C	T	T	Anchor_gi_258506995_ref_NC_013198_1__312	LGG_00089	metal-dependent membrane protease	GG
93841	T	C	C	Anchor_gi_258506995_ref_NC_013198_1__312	LGG_00089	metal-dependent membrane protease	GG
93853	C	T	T	Anchor_gi_258506995_ref_NC_013198_1__312	LGG_00089	metal-dependent membrane protease	GG
93862	A	G	G	Anchor_gi_258506995_ref_NC_013198_1__312	LGG_00089	metal-dependent membrane protease	GG
93865	A	G	G	Anchor_gi_258506995_ref_NC_013198_1__312	LGG_00089	metal-dependent membrane protease	GG
93891	T	G	G	Anchor_gi_258506995_ref_NC_013198_1__312	LGG_00089	metal-dependent membrane protease	GG
93913	T	C	C	Anchor_gi_258506995_ref_NC_013198_1__314	LGG_00089	metal-dependent membrane protease	GG
93928	A	G	G	Anchor_gi_258506995_ref_NC_013198_1__314	LGG_00089	metal-dependent membrane protease	GG
93937	A	G	G	Anchor_gi_258506995_ref_NC_013198_1__314	LGG_00089	metal-dependent membrane protease	GG
93982	T	C	C	Anchor_gi_258506995_ref_NC_013198_1__314	LGG_00089	metal-dependent membrane protease	GG
94030	T	C	C	Anchor_gi_258506995_ref_NC_013198_1__314	LGG_00089	metal-dependent membrane protease	GG
94033	G	A	A	Anchor_gi_258506995_ref_NC_013198_1__314	LGG_00089	metal-dependent membrane protease	GG
94060	A	G	G	Anchor_gi_258506995_ref_NC_013198_1__314	LGG_00089	metal-dependent membrane protease	GG
94081	C	T	T	Anchor_gi_258506995_ref_NC_013198_1__314	LGG_00089	metal-dependent membrane protease	GG
94111	T	C	C	Anchor_gi_258506995_ref_NC_013198_1__314	LGG_00089	metal-dependent membrane protease	GG
94114	C	A	A	Anchor_gi_258506995_ref_NC_013198_1__314	LGG_00089	metal-dependent membrane protease	GG
94135	T	C	C	Anchor_gi_258506995_ref_NC_013198_1__314	LGG_00089	metal-dependent membrane protease	GG
94138	G	A	A	Anchor_gi_258506995_ref_NC_013198_1__314	LGG_00089	metal-dependent membrane protease	GG
94162	G	A	A	Anchor_gi_258506995_ref_NC_013198_1__314	LGG_00089	metal-dependent membrane protease	GG
94170	A	G	G	Anchor_gi_258506995_ref_NC_013198_1__314	LGG_00089	metal-dependent membrane protease	GG
94189	G	A	A	Anchor_gi_258506995_ref_NC_013198_1__314	LGG_00089	metal-dependent membrane protease	GG
94248	T	G	G	Anchor_gi_258506995_ref_NC_013198_1__315	LGG_00089	metal-dependent membrane protease	GG
94357	G	A	A	Anchor_gi_258506995_ref_NC_013198_1__315	LGG_00089	metal-dependent membrane protease	GG
94399	A	G	G	Anchor_gi_258506995_ref_NC_013198_1__315	LGG_00089	metal-dependent membrane protease	GG
94429	T	C	C	Anchor_gi_258506995_ref_NC_013198_1__315	LGG_00089	metal-dependent membrane protease	GG
94447	T	G	G	Anchor_gi_258506995_ref_NC_013198_1__315	LGG_00089	metal-dependent membrane protease	GG
94453	A	G	G	Anchor_gi_258506995_ref_NC_013198_1__315	LGG_00089	metal-dependent membrane protease	GG
94529	A	G	G	Anchor_gi_258506995_ref_NC_013198_1__315	IGS	intergenic space or other non-protein-coding region	GG
94572	A	C	C	Anchor_gi_258506995_ref_NC_013198_1__315	IGS	intergenic space or other non-protein-coding region	GG
102419	A	G	G	Anchor_gi_258506995_ref_NC_013198_1__342	LGG_00096	ROK family protein	GG
102421	C	T	T	Anchor_gi_258506995_ref_NC_013198_1__342	LGG_00096	ROK family protein	GG
102427	G	T	T	Anchor_gi_258506995_ref_NC_013198_1__342	LGG_00096	ROK family protein	GG
102436	C	T	T	Anchor_gi_258506995_ref_NC_013198_1__342	LGG_00096	ROK family protein	GG
102449	C	T	T	Anchor_gi_258506995_ref_NC_013198_1__342	LGG_00096	ROK family protein	GG
102484	T	C	C	Anchor_gi_258506995_ref_NC_013198_1__342	IGS	intergenic space or other non-protein-coding region	GG
102487	T	G	G	Anchor_gi_258506995_ref_NC_013198_1__342	IGS	intergenic space or other non-protein-coding region	GG
102490	G	T	T	Anchor_gi_258506995_ref_NC_013198_1__342	IGS	intergenic space or other non-protein-coding region	GG
102504	A	G	G	Anchor_gi_258506995_ref_NC_013198_1__342	IGS	intergenic space or other non-protein-coding region	GG
102521	C	T	T	Anchor_gi_258506995_ref_NC_013198_1__342	IGS	intergenic space or other non-protein-coding region	GG
102534	T	C	C	Anchor_gi_258506995_ref_NC_013198_1__342	IGS	intergenic space or other non-protein-coding region	GG
102540	G	A	A	Anchor_gi_258506995_ref_NC_013198_1__342	IGS	intergenic space or other non-protein-coding region	GG
102547	C	A	A	Anchor_gi_258506995_ref_NC_013198_1__342	IGS	intergenic space or other non-protein-coding region	GG
102564	T	C	C	Anchor_gi_258506995_ref_NC_013198_1__342	IGS	intergenic space or other non-protein-coding region	GG
102739	T	C	C	Anchor_gi_258506995_ref_NC_013198_1__343	LGG_00097	hypothetical protein	GG
102941	C	T	T	Anchor_gi_258506995_ref_NC_013198_1__343	IGS	intergenic space or other non-protein-coding region	GG
102991	A	G	G	Anchor_gi_258506995_ref_NC_013198_1__343	IGS	intergenic space or other non-protein-coding region	GG
103021	A	C	C	Anchor_gi_258506995_ref_NC_013198_1__343	IGS	intergenic space or other non-protein-coding region	GG
103261	C	T	T	Anchor_gi_258506995_ref_NC_013198_1__345	LGG_00098	tryptophan synthase subunit alpha	GG
103279	T	C	C	Anchor_gi_258506995_ref_NC_013198_1__345	LGG_00098	tryptophan synthase subunit alpha	GG
103282	C	T	T	Anchor_gi_258506995_ref_NC_013198_1__345	LGG_00098	tryptophan synthase subunit alpha	GG
103291	G	A	A	Anchor_gi_258506995_ref_NC_013198_1__345	LGG_00098	tryptophan synthase subunit alpha	GG
103300	T	G	G	Anchor_gi_258506995_ref_NC_013198_1__345	LGG_00098	tryptophan synthase subunit alpha	GG
103324	A	G	G	Anchor_gi_258506995_ref_NC_013198_1__345	LGG_00098	tryptophan synthase subunit alpha	GG
103341	T	C	C	Anchor_gi_258506995_ref_NC_013198_1__345	LGG_00098	tryptophan synthase subunit alpha	GG
103360	A	G	G	Anchor_gi_258506995_ref_NC_013198_1__345	LGG_00098	tryptophan synthase subunit alpha	GG
103402	A	T	T	Anchor_gi_258506995_ref_NC_013198_1__345	LGG_00098	tryptophan synthase subunit alpha	GG
103423	A	G	G	Anchor_gi_258506995_ref_NC_013198_1__345	LGG_00098	tryptophan synthase subunit alpha	GG
103453	G	A	A	Anchor_gi_258506995_ref_NC_013198_1__345	LGG_00098	tryptophan synthase subunit alpha	GG
103465	C	T	T	Anchor_gi_258506995_ref_NC_013198_1__345	LGG_00098	tryptophan synthase subunit alpha	GG
103495	C	T	T	Anchor_gi_258506995_ref_NC_013198_1__345	LGG_00098	tryptophan synthase subunit alpha	GG
103507	C	T	T	Anchor_gi_258506995_ref_NC_013198_1__345	LGG_00098	tryptophan synthase subunit alpha	GG
103576	G	A	A	Anchor_gi_258506995_ref_NC_013198_1__345	LGG_00098	tryptophan synthase subunit alpha	GG
103656	C	T	T	Anchor_gi_258506995_ref_NC_013198_1__345	LGG_00098	tryptophan synthase subunit alpha	GG
103670	G	T	T	Anchor_gi_258506995_ref_NC_013198_1__345	LGG_00098	tryptophan synthase subunit alpha	GG
103738	C	T	T	Anchor_gi_258506995_ref_NC_013198_1__345	LGG_00098	tryptophan synthase subunit alpha	GG
103744	T	C	C	Anchor_gi_258506995_ref_NC_013198_1__345	LGG_00098	tryptophan synthase subunit alpha	GG
103762	A	G	G	Anchor_gi_258506995_ref_NC_013198_1__345	LGG_00098	tryptophan synthase subunit alpha	GG
103768	G	A	A	Anchor_gi_258506995_ref_NC_013198_1__345	LGG_00098	tryptophan synthase subunit alpha	GG
103810	G	A	A	Anchor_gi_258506995_ref_NC_013198_1__347	LGG_00098	tryptophan synthase subunit alpha	GG
103813	A	G	G	Anchor_gi_258506995_ref_NC_013198_1__347	LGG_00098	tryptophan synthase subunit alpha	GG
103819	G	A	A	Anchor_gi_258506995_ref_NC_013198_1__347	LGG_00098	tryptophan synthase subunit alpha	GG
103846	A	G	G	Anchor_gi_258506995_ref_NC_013198_1__347	LGG_00098	tryptophan synthase subunit alpha	GG
103851	C	T	T	Anchor_gi_258506995_ref_NC_013198_1__347	LGG_00098	tryptophan synthase subunit alpha	GG
104036	G	A	A	Anchor_gi_258506995_ref_NC_013198_1__347	LGG_00099	tryptophan synthase subunit beta	GG
104054	C	T	T	Anchor_gi_258506995_ref_NC_013198_1__347	LGG_00099	tryptophan synthase subunit beta	GG
104072	T	C	C	Anchor_gi_258506995_ref_NC_013198_1__347	LGG_00099	tryptophan synthase subunit beta	GG
104117	T	C	C	Anchor_gi_258506995_ref_NC_013198_1__348	LGG_00099	tryptophan synthase subunit beta	GG
104132	G	A	A	Anchor_gi_258506995_ref_NC_013198_1__348	LGG_00099	tryptophan synthase subunit beta	GG
104219	A	T	T	Anchor_gi_258506995_ref_NC_013198_1__348	LGG_00099	tryptophan synthase subunit beta	GG
104312	G	A	A	Anchor_gi_258506995_ref_NC_013198_1__348	LGG_00099	tryptophan synthase subunit beta	GG
104318	A	G	G	Anchor_gi_258506995_ref_NC_013198_1__348	LGG_00099	tryptophan synthase subunit beta	GG
104399	A	G	G	Anchor_gi_258506995_ref_NC_013198_1__348	LGG_00099	tryptophan synthase subunit beta	GG
104436	T	G	G	Anchor_gi_258506995_ref_NC_013198_1__349	LGG_00099	tryptophan synthase subunit beta	GG
104504	A	G	G	Anchor_gi_258506995_ref_NC_013198_1__349	LGG_00099	tryptophan synthase subunit beta	GG
104525	A	T	T	Anchor_gi_258506995_ref_NC_013198_1__349	LGG_00099	tryptophan synthase subunit beta	GG
104616	G	T	T	Anchor_gi_258506995_ref_NC_013198_1__349	LGG_00099	tryptophan synthase subunit beta	GG
104645	T	G	G	Anchor_gi_258506995_ref_NC_013198_1__349	LGG_00099	tryptophan synthase subunit beta	GG
104729	G	A	A	Anchor_gi_258506995_ref_NC_013198_1__350	LGG_00099	tryptophan synthase subunit beta	GG
104735	G	T	T	Anchor_gi_258506995_ref_NC_013198_1__350	LGG_00099	tryptophan synthase subunit beta	GG
104759	A	G	G	Anchor_gi_258506995_ref_NC_013198_1__350	LGG_00099	tryptophan synthase subunit beta	GG
104822	A	G	G	Anchor_gi_258506995_ref_NC_013198_1__350	LGG_00099	tryptophan synthase subunit beta	GG
104936	A	G	G	Anchor_gi_258506995_ref_NC_013198_1__350	LGG_00099	tryptophan synthase subunit beta	GG
104987	G	A	A	Anchor_gi_258506995_ref_NC_013198_1__350	LGG_00099	tryptophan synthase subunit beta	GG
105068	G	A	A	Anchor_gi_258506995_ref_NC_013198_1__350	LGG_00099	tryptophan synthase subunit beta	GG
105168	G	A	A	Anchor_gi_258506995_ref_NC_013198_1__350	LGG_00100	N-(5'-phosphoribosyl)anthranilate isomerase	GG
105228	G	A	A	Anchor_gi_258506995_ref_NC_013198_1__350	LGG_00100	N-(5'-phosphoribosyl)anthranilate isomerase	GG
105285	T	G	G	Anchor_gi_258506995_ref_NC_013198_1__350	LGG_00100	N-(5'-phosphoribosyl)anthranilate isomerase	GG
105288	C	T	T	Anchor_gi_258506995_ref_NC_013198_1__350	LGG_00100	N-(5'-phosphoribosyl)anthranilate isomerase	GG
105293	C	T	T	Anchor_gi_258506995_ref_NC_013198_1__350	LGG_00100	N-(5'-phosphoribosyl)anthranilate isomerase	GG
105310	A	G	G	Anchor_gi_258506995_ref_NC_013198_1__352	LGG_00100	N-(5'-phosphoribosyl)anthranilate isomerase	GG
105369	T	C	C	Anchor_gi_258506995_ref_NC_013198_1__352	LGG_00100	N-(5'-phosphoribosyl)anthranilate isomerase	GG
105381	A	G	G	Anchor_gi_258506995_ref_NC_013198_1__352	LGG_00100	N-(5'-phosphoribosyl)anthranilate isomerase	GG
105387	C	T	T	Anchor_gi_258506995_ref_NC_013198_1__352	LGG_00100	N-(5'-phosphoribosyl)anthranilate isomerase	GG
105390	G	A	A	Anchor_gi_258506995_ref_NC_013198_1__352	LGG_00100	N-(5'-phosphoribosyl)anthranilate isomerase	GG
105446	T	C	C	Anchor_gi_258506995_ref_NC_013198_1__352	LGG_00100	N-(5'-phosphoribosyl)anthranilate isomerase	GG
105510	A	G	G	Anchor_gi_258506995_ref_NC_013198_1__352	LGG_00100	N-(5'-phosphoribosyl)anthranilate isomerase	GG
105513	G	A	A	Anchor_gi_258506995_ref_NC_013198_1__352	LGG_00100	N-(5'-phosphoribosyl)anthranilate isomerase	GG
105555	A	G	G	Anchor_gi_258506995_ref_NC_013198_1__352	LGG_00100	N-(5'-phosphoribosyl)anthranilate isomerase	GG
105581	C	A	A	Anchor_gi_258506995_ref_NC_013198_1__352	LGG_00100	N-(5'-phosphoribosyl)anthranilate isomerase	GG
105588	T	C	C	Anchor_gi_258506995_ref_NC_013198_1__352	LGG_00100	N-(5'-phosphoribosyl)anthranilate isomerase	GG
105600	G	T	T	Anchor_gi_258506995_ref_NC_013198_1__352	LGG_00100	N-(5'-phosphoribosyl)anthranilate isomerase	GG
105614	G	A	A	Anchor_gi_258506995_ref_NC_013198_1__353	LGG_00100	N-(5'-phosphoribosyl)anthranilate isomerase	GG
105749	G	A	A	Anchor_gi_258506995_ref_NC_013198_1__353	LGG_00101	Indole-3-glycerol phosphate synthase	GG
105783	G	A	A	Anchor_gi_258506995_ref_NC_013198_1__353	LGG_00101	Indole-3-glycerol phosphate synthase	GG
105801	A	G	G	Anchor_gi_258506995_ref_NC_013198_1__353	LGG_00101	Indole-3-glycerol phosphate synthase	GG
105807	C	T	T	Anchor_gi_258506995_ref_NC_013198_1__353	LGG_00101	Indole-3-glycerol phosphate synthase	GG
105887	G	A	A	Anchor_gi_258506995_ref_NC_013198_1__353	LGG_00101	Indole-3-glycerol phosphate synthase	GG
105891	G	A	A	Anchor_gi_258506995_ref_NC_013198_1__353	LGG_00101	Indole-3-glycerol phosphate synthase	GG
105930	A	G	G	Anchor_gi_258506995_ref_NC_013198_1__353	LGG_00101	Indole-3-glycerol phosphate synthase	GG
106074	A	G	G	Anchor_gi_258506995_ref_NC_013198_1__353	LGG_00101	Indole-3-glycerol phosphate synthase	GG
106077	C	T	T	Anchor_gi_258506995_ref_NC_013198_1__353	LGG_00101	Indole-3-glycerol phosphate synthase	GG
106148	A	G	G	Anchor_gi_258506995_ref_NC_013198_1__353	LGG_00101	Indole-3-glycerol phosphate synthase	GG
106152	C	G	G	Anchor_gi_258506995_ref_NC_013198_1__353	LGG_00101	Indole-3-glycerol phosphate synthase	GG
106164	C	T	T	Anchor_gi_258506995_ref_NC_013198_1__353	LGG_00101	Indole-3-glycerol phosphate synthase	GG
106197	G	A	A	Anchor_gi_258506995_ref_NC_013198_1__354	LGG_00101	Indole-3-glycerol phosphate synthase	GG
106212	A	G	G	Anchor_gi_258506995_ref_NC_013198_1__354	LGG_00101	Indole-3-glycerol phosphate synthase	GG
106218	A	G	G	Anchor_gi_258506995_ref_NC_013198_1__354	LGG_00101	Indole-3-glycerol phosphate synthase	GG
106338	T	G	G	Anchor_gi_258506995_ref_NC_013198_1__354	LGG_00101	Indole-3-glycerol phosphate synthase	GG
106341	C	T	T	Anchor_gi_258506995_ref_NC_013198_1__354	LGG_00101	Indole-3-glycerol phosphate synthase	GG
106360	G	A	A	Anchor_gi_258506995_ref_NC_013198_1__354	LGG_00101	Indole-3-glycerol phosphate synthase	GG
106386	C	G	G	Anchor_gi_258506995_ref_NC_013198_1__354	LGG_00101	Indole-3-glycerol phosphate synthase	GG
106407	A	G	G	Anchor_gi_258506995_ref_NC_013198_1__354	LGG_00101	Indole-3-glycerol phosphate synthase	GG
106413	T	G	G	Anchor_gi_258506995_ref_NC_013198_1__354	LGG_00101	Indole-3-glycerol phosphate synthase	GG
106432	T	C	C	Anchor_gi_258506995_ref_NC_013198_1__354	LGG_00101	Indole-3-glycerol phosphate synthase	GG
106441	C	T	T	Anchor_gi_258506995_ref_NC_013198_1__354	LGG_00101	Indole-3-glycerol phosphate synthase	GG
106524	A	C	C	Anchor_gi_258506995_ref_NC_013198_1__356	LGG_00102	anthranilate phosphoribosyltransferase	GG
106601	C	A	A	Anchor_gi_258506995_ref_NC_013198_1__356	LGG_00102	anthranilate phosphoribosyltransferase	GG
106606	T	C	C	Anchor_gi_258506995_ref_NC_013198_1__356	LGG_00102	anthranilate phosphoribosyltransferase	GG
106645	T	A	A	Anchor_gi_258506995_ref_NC_013198_1__356	LGG_00102	anthranilate phosphoribosyltransferase	GG
106694	G	A	A	Anchor_gi_258506995_ref_NC_013198_1__356	LGG_00102	anthranilate phosphoribosyltransferase	GG
106700	G	C	C	Anchor_gi_258506995_ref_NC_013198_1__356	LGG_00102	anthranilate phosphoribosyltransferase	GG
106714	G	A	A	Anchor_gi_258506995_ref_NC_013198_1__356	LGG_00102	anthranilate phosphoribosyltransferase	GG
106749	T	C	C	Anchor_gi_258506995_ref_NC_013198_1__356	LGG_00102	anthranilate phosphoribosyltransferase	GG
106778	A	G	G	Anchor_gi_258506995_ref_NC_013198_1__356	LGG_00102	anthranilate phosphoribosyltransferase	GG
106829	G	A	A	Anchor_gi_258506995_ref_NC_013198_1__357	LGG_00102	anthranilate phosphoribosyltransferase	GG
106841	G	A	A	Anchor_gi_258506995_ref_NC_013198_1__357	LGG_00102	anthranilate phosphoribosyltransferase	GG
106862	A	G	G	Anchor_gi_258506995_ref_NC_013198_1__357	LGG_00102	anthranilate phosphoribosyltransferase	GG
106871	T	C	C	Anchor_gi_258506995_ref_NC_013198_1__357	LGG_00102	anthranilate phosphoribosyltransferase	GG
106883	G	T	T	Anchor_gi_258506995_ref_NC_013198_1__357	LGG_00102	anthranilate phosphoribosyltransferase	GG
106909	G	A	A	Anchor_gi_258506995_ref_NC_013198_1__357	LGG_00102	anthranilate phosphoribosyltransferase	GG
107015	T	C	C	Anchor_gi_258506995_ref_NC_013198_1__357	LGG_00102	anthranilate phosphoribosyltransferase	GG
107168	T	G	G	Anchor_gi_258506995_ref_NC_013198_1__357	LGG_00102	anthranilate phosphoribosyltransferase	GG
107177	T	C	C	Anchor_gi_258506995_ref_NC_013198_1__357	LGG_00102	anthranilate phosphoribosyltransferase	GG
107189	G	A	A	Anchor_gi_258506995_ref_NC_013198_1__357	LGG_00102	anthranilate phosphoribosyltransferase	GG
107207	A	T	T	Anchor_gi_258506995_ref_NC_013198_1__357	LGG_00102	anthranilate phosphoribosyltransferase	GG
107210	G	A	A	Anchor_gi_258506995_ref_NC_013198_1__357	LGG_00102	anthranilate phosphoribosyltransferase	GG
107222	G	A	A	Anchor_gi_258506995_ref_NC_013198_1__357	LGG_00102	anthranilate phosphoribosyltransferase	GG
107231	A	G	G	Anchor_gi_258506995_ref_NC_013198_1__357	LGG_00102	anthranilate phosphoribosyltransferase	GG
107276	T	C	C	Anchor_gi_258506995_ref_NC_013198_1__357	LGG_00102	anthranilate phosphoribosyltransferase	GG
107299	T	C	C	Anchor_gi_258506995_ref_NC_013198_1__357	LGG_00102	anthranilate phosphoribosyltransferase	GG
107387	C	A	A	Anchor_gi_258506995_ref_NC_013198_1__357	LGG_00102	anthranilate phosphoribosyltransferase	GG
107417	C	A	A	Anchor_gi_258506995_ref_NC_013198_1__358	LGG_00102	anthranilate phosphoribosyltransferase	GG
107426	A	G	G	Anchor_gi_258506995_ref_NC_013198_1__358	LGG_00102	anthranilate phosphoribosyltransferase	GG
107477	G	A	A	Anchor_gi_258506995_ref_NC_013198_1__358	LGG_00102	anthranilate phosphoribosyltransferase	GG
107515	C	T	T	Anchor_gi_258506995_ref_NC_013198_1__358	LGG_00103	hypothetical protein	GG
107535	G	A	A	Anchor_gi_258506995_ref_NC_013198_1__358	LGG_00103	hypothetical protein	GG
107571	C	T	T	Anchor_gi_258506995_ref_NC_013198_1__358	LGG_00103	hypothetical protein	GG
107614	G	T	T	Anchor_gi_258506995_ref_NC_013198_1__358	IGS	intergenic space or other non-protein-coding region	GG
107651	T	C	C	Anchor_gi_258506995_ref_NC_013198_1__358	IGS	intergenic space or other non-protein-coding region	GG
108218	T	A	A	Anchor_gi_258506995_ref_NC_013198_1__361	IGS	intergenic space or other non-protein-coding region	GG
108387	T	C	C	Anchor_gi_258506995_ref_NC_013198_1__362	LGG_00104	transporter major facilitator superfamily MFS_1	GG
108397	A	C	C	Anchor_gi_258506995_ref_NC_013198_1__362	LGG_00104	transporter major facilitator superfamily MFS_1	GG
108407	T	C	C	Anchor_gi_258506995_ref_NC_013198_1__362	LGG_00104	transporter major facilitator superfamily MFS_1	GG
108447	T	A	A	Anchor_gi_258506995_ref_NC_013198_1__362	LGG_00104	transporter major facilitator superfamily MFS_1	GG
108449	T	C	C	Anchor_gi_258506995_ref_NC_013198_1__362	LGG_00104	transporter major facilitator superfamily MFS_1	GG
108469	T	C	C	Anchor_gi_258506995_ref_NC_013198_1__362	LGG_00104	transporter major facilitator superfamily MFS_1	GG
108497	T	C	C	Anchor_gi_258506995_ref_NC_013198_1__362	LGG_00104	transporter major facilitator superfamily MFS_1	GG
108518	A	G	G	Anchor_gi_258506995_ref_NC_013198_1__362	LGG_00104	transporter major facilitator superfamily MFS_1	GG
108559	G	A	A	Anchor_gi_258506995_ref_NC_013198_1__362	LGG_00104	transporter major facilitator superfamily MFS_1	GG
108614	T	C	C	Anchor_gi_258506995_ref_NC_013198_1__362	LGG_00104	transporter major facilitator superfamily MFS_1	GG
108619	G	T	T	Anchor_gi_258506995_ref_NC_013198_1__362	LGG_00104	transporter major facilitator superfamily MFS_1	GG
108634	T	C	C	Anchor_gi_258506995_ref_NC_013198_1__362	LGG_00104	transporter major facilitator superfamily MFS_1	GG
108677	T	A	A	Anchor_gi_258506995_ref_NC_013198_1__362	LGG_00104	transporter major facilitator superfamily MFS_1	GG
108681	A	G	G	Anchor_gi_258506995_ref_NC_013198_1__362	LGG_00104	transporter major facilitator superfamily MFS_1	GG
108701	C	T	T	Anchor_gi_258506995_ref_NC_013198_1__362	LGG_00104	transporter major facilitator superfamily MFS_1	GG
108742	T	C	C	Anchor_gi_258506995_ref_NC_013198_1__362	LGG_00104	transporter major facilitator superfamily MFS_1	GG
108755	G	A	A	Anchor_gi_258506995_ref_NC_013198_1__362	LGG_00104	transporter major facilitator superfamily MFS_1	GG
108777	G	T	T	Anchor_gi_258506995_ref_NC_013198_1__362	LGG_00104	transporter major facilitator superfamily MFS_1	GG
108864	A	G	G	Anchor_gi_258506995_ref_NC_013198_1__362	LGG_00104	transporter major facilitator superfamily MFS_1	GG
108915	A	G	G	Anchor_gi_258506995_ref_NC_013198_1__363	LGG_00104	transporter major facilitator superfamily MFS_1	GG
108917	A	G	G	Anchor_gi_258506995_ref_NC_013198_1__364	LGG_00104	transporter major facilitator superfamily MFS_1	GG
108939	T	G	G	Anchor_gi_258506995_ref_NC_013198_1__363	LGG_00104	transporter major facilitator superfamily MFS_1	GG
108941	T	G	G	Anchor_gi_258506995_ref_NC_013198_1__364	LGG_00104	transporter major facilitator superfamily MFS_1	GG
109030	G	T	T	Anchor_gi_258506995_ref_NC_013198_1__363	LGG_00104	transporter major facilitator superfamily MFS_1	GG
109032	G	T	T	Anchor_gi_258506995_ref_NC_013198_1__364	LGG_00104	transporter major facilitator superfamily MFS_1	GG
109038	G	A	A	Anchor_gi_258506995_ref_NC_013198_1__363	LGG_00104	transporter major facilitator superfamily MFS_1	GG
109040	G	A	A	Anchor_gi_258506995_ref_NC_013198_1__364	LGG_00104	transporter major facilitator superfamily MFS_1	GG
109124	A	G	G	Anchor_gi_258506995_ref_NC_013198_1__363	LGG_00104	transporter major facilitator superfamily MFS_1	GG
109126	A	G	G	Anchor_gi_258506995_ref_NC_013198_1__364	LGG_00104	transporter major facilitator superfamily MFS_1	GG
109170	G	C	C	Anchor_gi_258506995_ref_NC_013198_1__363	LGG_00104	transporter major facilitator superfamily MFS_1	GG
109172	G	C	C	Anchor_gi_258506995_ref_NC_013198_1__364	LGG_00104	transporter major facilitator superfamily MFS_1	GG
109341	C	T	T	Anchor_gi_258506995_ref_NC_013198_1__365	LGG_00104	transporter major facilitator superfamily MFS_1	GG
109346	C	T	T	Anchor_gi_258506995_ref_NC_013198_1__365	LGG_00104	transporter major facilitator superfamily MFS_1	GG
109348	T	C	C	Anchor_gi_258506995_ref_NC_013198_1__365	LGG_00104	transporter major facilitator superfamily MFS_1	GG
109364	A	G	G	Anchor_gi_258506995_ref_NC_013198_1__365	LGG_00104	transporter major facilitator superfamily MFS_1	GG
109381	T	C	C	Anchor_gi_258506995_ref_NC_013198_1__365	LGG_00104	transporter major facilitator superfamily MFS_1	GG
109415	T	C	C	Anchor_gi_258506995_ref_NC_013198_1__365	LGG_00104	transporter major facilitator superfamily MFS_1	GG
109424	G	C	C	Anchor_gi_258506995_ref_NC_013198_1__365	LGG_00104	transporter major facilitator superfamily MFS_1	GG
109427	G	A	A	Anchor_gi_258506995_ref_NC_013198_1__365	LGG_00104	transporter major facilitator superfamily MFS_1	GG
109490	C	T	T	Anchor_gi_258506995_ref_NC_013198_1__365	LGG_00104	transporter major facilitator superfamily MFS_1	GG
109556	T	C	C	Anchor_gi_258506995_ref_NC_013198_1__365	LGG_00104	transporter major facilitator superfamily MFS_1	GG
109634	A	G	G	Anchor_gi_258506995_ref_NC_013198_1__365	LGG_00104	transporter major facilitator superfamily MFS_1	GG
109727	C	G	G	Anchor_gi_258506995_ref_NC_013198_1__365	LGG_00104	transporter major facilitator superfamily MFS_1	GG
109808	T	G	G	Anchor_gi_258506995_ref_NC_013198_1__367	LGG_00104	transporter major facilitator superfamily MFS_1	GG
109844	A	T	T	Anchor_gi_258506995_ref_NC_013198_1__367	LGG_00104	transporter major facilitator superfamily MFS_1	GG
109928	T	G	G	Anchor_gi_258506995_ref_NC_013198_1__367	LGG_00104	transporter major facilitator superfamily MFS_1	GG
110033	A	G	G	Anchor_gi_258506995_ref_NC_013198_1__367	LGG_00104	transporter major facilitator superfamily MFS_1	GG
110054	A	G	G	Anchor_gi_258506995_ref_NC_013198_1__367	LGG_00104	transporter major facilitator superfamily MFS_1	GG
[truncated: 48,463 more rows]
